# Supplementary material for: Identification of antisense long noncoding RNAs that function as SINEUPs in human cells
Source: Sci Rep. 2016 Sep 20;6:33605. doi: 10.1038/srep33605 (PMC5028707; doi:10.1038/srep33605)
Supplement: Supplementary Dataset 1 [file srep33605-s2.xls]

## Sheet: Human_x_SINE_1096_supplT1
Name	Chromosome	Start	End	Strand	Class	Repeat	Length	FPKM
MIR548F5	chr13	36065032	36065216	+	x	MIRc	280	51.3896
CDR1	chrX	139860621	139870937	+	x	MIRb	945	27.3053
P2RY14	chr3	150943765	150944491	+	x	MIRb	392	26.1239
CELF2-AS2	chr10	11121874	11122028	+	x	MIRb	592	17.8949
PITRM1-AS1	chr10	3188373	3188535	-	x	MIRb	411	11.8087
SLC6A1-AS1	chr3	11050489	11050590	+	x	MIRc	411	10.3796
KCNJ13	chr2	233634587	233634904	+	x	MIR3	185	10.0181
RASA1	chr5	86671500	86685026	-	x	AluSz6	2037	8.86316
P2RY12	chr3	151080761	151081443	+	x	MIRb	285	8.77244
CRLF3	chr17	29108996	29110420	+	x	AluSz6	2119	8.45415
FAM212B	chr1	112283483	112283649	+	x	AluSp	2368	7.81659
RTDR1	chr22	23415689	23415851	+	x	MIRc	275	7.38427
LOC100130744	chr5	14715975	14716400	-	x	AluSx1	1945	7.3586
GRM5-AS1	chr11	88246622	88246813	-	x	MIRc	452	7.25462
C8orf40	chr8	42388932	42390478	-	x	AluSg	2118	7.0981
LOC100129148	chr7	139105293	139105523	+	x	MIR	388	6.84825
RUNX2	chr6	45310826	45310975	-	x	AluSc5	916	6.49507
RNU5F-1	chr1	220093995	220095953	-	x	MIR	518	6.19493
PTCSC3	chr14	36602993	36608102	+	x	MIR3	259	5.94105
NPHP3-ACAD11	chr3	132379651	132380121	+	x	MIR	770	5.56767
LOC100128881	chr16	89781011	89781200	-	x	AluSg	2090	5.30799
PGM5P2	chr9	69118923	69123412	+	x	MIR3	307	5.24417
DNAJA1P5	chr1	102340240	102340413	-	x	MIR	412	5.14451
PDXDC1	chr16	15114531	15124186	-	x	MIR3	203	4.65543
LOC642236	chr9	68423769	68434507	+	x	MIRb	397	4.57683
ANXA9	chr1	150966643	150967330	-	x	AluSg	2326	4.53803
JAKMIP2-AS1	chr5	146981879	146983131	-	x	MIRc	689	4.53425
ZFYVE16	chr5	79772383	79779255	-	x	AluJo	1534	4.27661
PLN	chr6	118871581	118872311	-	x	MIR	235	4.24827
PCDH9-AS2	chr13	67398892	67399476	-	x	AluYg6	2892	4.19724
LOC100130357	chr6	13286697	13287036	+	x	MIR	220	4.02621
NDRG4	chr16	58545227	58547597	-	x	AluSz	2357	4.01509
RPA3	chr7	7681405	7681789	+	x	AluJo	1612	4.00931
ST7-AS2	chr7	116764563	116764869	+	x	MIR	607	3.99414
GPR87	chr3	151016686	151016923	+	x	MIRb	197	3.92618
PCA3	chr9	79397247	79397536	-	x	MIR	567	3.9171
C4BPA	chr1	207299926	207302151	-	x	MIR	564	3.66863
RNU6-28	chr15	43728347	43729152	-	x	AluJo	1716	3.65006
CD3EAP	chr19	45913938	45914244	-	x	AluSz	2220	3.59675
FAM45B	chr10	120896021	120897668	-	x	AluSx	2307	3.51085
STAG3	chr7	99785690	99789934	-	x	MIRb	305	3.46861
GPR82	chrX	41588133	41588391	-	x	MIR	473	3.37436
ZNF710	chr15	90620772	90625657	-	x	AluSp	2536	3.37386
BCYRN1	chrX	70629098	70629748	+	x	MIRb	475	3.3632
RALGPS1	chr9	129883144	129883351	-	x	MIRb	186	3.34594
NME9	chr3	137977255	137982579	+	x	MIR3	267	3.2783
GPR171	chr3	150918861	150919288	+	x	MIR3	260	3.24376
PCDH9-AS3	chr13	67530926	67552930	-	x	MIR	565	3.23815
LNX1-AS1	chr4	54368045	54368565	-	x	MIRb	194	3.20188
STARD4-AS1	chr5	111072300	111075052	-	x	MIRc	642	3.1808
CHAC2	chr2	54000406	54000691	-	x	AluSg4	2246	2.96993
FAM90A1	chr12	8380062	8381684	+	x	AluSq2	2126	2.95445
CHURC1-FNTB	chr14	65517335	65518193	-	x	AluSx	2322	2.94293
LOC100131635	chr3	187441503	187441975	-	x	MIR	489	2.93141
MASP2	chr1	11089254	11090676	+	x	AluSc	646	2.92608
BEND3P3	chr10	81440171	81449671	-	x	AluSq2	2032	2.89394
RNU6-81	chr2	132246690	132246896	-	x	AluJb	1713	2.87492
ANKRD61	chr7	6071158	6071547	-	x	AluSx1	2276	2.87279
IFIT3	chr10	91091914	91095291	-	x	AluSg	1890	2.82058
SEC61A2	chr10	12210396	12210861	-	x	AluSz	2338	2.78715
NAALAD2	chr11	89920765	89932686	-	x	MIR	462	2.78084
MLL5	chr7	104739177	104753202	-	x	AluSx3	2278	2.77923
USP39	chr2	85837355	85837863	-	x	AluJb	1373	2.77118
SLC7A11-AS1	chr4	139098413	139098840	-	x	MIRb	454	2.74311
LOC100506083	chr16	70356647	70356939	+	x	AluSq2	2250	2.71125
SGMS2	chr4	108828761	108830396	-	x	AluSq2	2258	2.67309
SLC18A2	chr10	119037118	119040775	-	x	AluY	2492	2.65697
TMEM220	chr17	10617093	10618065	+	x	AluJb	1992	2.64924
ZBTB20-AS1	chr3	114070760	114073397	-	x	MIRc	586	2.59146
MIR548N	chr2	179299144	179299570	-	x	AluJb	1019	2.57499
LOC100507373	chr19	14263895	14264347	-	x	AluSx3	1663	2.56365
RPL23AP64	chr11	118873163	118874949	+	x	AluSx	2326	2.55676
LOC100131626	chr11	118278843	118279581	+	x	AluY	2623	2.52
KIRREL3-AS2	chr11	126804627	126822740	-	x	MIR3	272	2.50832
FAM196A	chr10	128938086	128938398	+	x	MIRc	246	2.47872
SIRPA	chr20	1872885	1874907	-	x	MIR	550	2.44003
ARHGAP24	chr4	86919640	86923942	-	x	MIR	371	2.43345
LOC100129361	chr12	11323232	11323783	-	x	MIRb	265	2.41731
ARL8A	chr1	202100138	202102726	+	x	MIRb	437	2.40901
ENTPD1	chr10	97626723	97629071	-	x	MIRc	388	2.40788
CNTN4-AS2	chr3	2148492	2154165	+	x	MIRb	534	2.40272
FRG1	chr4	190881640	190882581	-	x	AluJo	1099	2.35886
MIOS	chr7	7605183	7606621	-	x	AluSc	2363	2.34967
LOC283692	chr15	83336452	83338167	-	x	MIRb	471	2.34861
CPSF4	chr7	99051983	99053754	-	x	AluJr	1126	2.29966
TAF6L	chr11	62553255	62554349	-	x	AluSg4	2150	2.29772
ZFP2	chr5	178360105	178360381	-	x	MIR3	269	2.20883
PRKD3	chr2	37476571	37479924	+	x	MIRc	392	2.16158
ANKRD13A	chr12	110476382	110477937	-	x	AluSq2	2589	2.15508
LOC100130015	chr16	90105943	90106342	+	x	AluSq2	2109	2.12958
CLTC	chr17	57772489	57773007	-	x	AluSx1	1934	2.12613
PRICKLE2-AS3	chr3	64173775	64175007	-	x	MIRb	354	2.10536
CCDC65	chr12	49310429	49313556	-	x	MIR3	618	2.09622
RSPO3	chr6	127391487	127392231	-	x	MIR	340	2.07172
PDXDC2P	chr16	70047537	70048564	+	x	FLAM_C	771	2.05349
SYT15	chr10	46966479	46972955	+	x	MIRb	256	2.04967
CNOT2	chr12	70632942	70637459	-	x	MIRb	191	2.03778
LOC100506895	chr7	43554346	43555589	+	x	MIR	308	2.03194
FAM151B	chr5	79782017	79782039	-	x	AluSz	2517	2.02271
FAM92A1	chr8	94727683	94732273	-	x	AluSx1	2260	2.0035
MCM3AP-AS1	chr21	47666964	47667228	-	x	FLAM_A	753	1.98511
LOC441242	chr7	65160750	65161136	+	x	AluJb	2211	1.966
ZNF839	chr14	102807447	102809803	-	x	AluSx	1992	1.94351
MKNK1-AS1	chr1	47029044	47029445	-	x	MIR3	270	1.94327
CCNE2	chr8	95896697	95897501	+	x	AluSz	1278	1.93521
CDC26	chr9	116028396	116029331	+	x	AluJr	432	1.92684
PCGF3	chr4	759396	764665	-	x	AluSx1	2308	1.90755
GLB1L3	chr11	134127991	134133626	-	x	AluSx3	2271	1.90342
LIPI	chr21	15478709	15481974	+	x	MIR	574	1.89155
LRRC34	chr3	169511062	169512899	+	x	AluSc	2391	1.88972
C3orf49	chr3	63807801	63809606	-	x	MIRb	299	1.88686
LPCAT3	chr12	7085804	7089600	+	x	AluJr	1880	1.88304
LOC389906	chrX	3735203	3736235	+	x	AluJr	1549	1.80857
CACNA1C-AS4	chr12	2314482	2336447	+	x	MIR	410	1.79949
L3MBTL2	chr22	41616909	41618038	-	x	AluY	2303	1.79382
MAGI1-AS1	chr3	65877641	65883156	-	x	AluJo	621	1.77801
MIR548H3	chr6	97536637	97539267	+	x	MIR	180	1.76456
SYNPR-AS1	chr3	63411704	63412405	+	x	AluSx3	2292	1.75746
GCFC2	chr2	75900500	75903728	+	x	AluSz6	2255	1.75457
TMEM14E	chr3	152055732	152059689	+	x	AluJr	1421	1.74061
NKTR	chr3	42683451	42691923	-	x	AluSq2	2276	1.72781
ZNF397	chr18	32836525	32838580	-	x	AluJr	1883	1.72316
MIR548F1	chr1	186351399	186351627	+	x	AluJr	1687	1.71163
ANKRD36BP1	chr1	168213551	168217890	+	x	AluSx1	2464	1.70895
KCNRG	chr13	50593262	50593940	-	x	AluYc	850	1.70856
SPG11	chr15	44856448	44858915	+	x	FLAM_A	706	1.69577
LOC415056	chr9	34570892	34571174	-	x	MIRb	365	1.69198
VPS4A	chr16	69356946	69359471	-	x	FLAM_C	335	1.68824
MYCBP	chr1	39327508	39330407	+	x	MIRc	200	1.685
RNU5E-1	chr5	80566171	80569072	-	x	AluSx	2079	1.68119
H2AFY2	chr10	71807359	71812759	-	x	MIR	691	1.68
MAX	chr14	65479954	65481248	+	x	MIRc	350	1.66921
SNORA70G	chr12	69018490	69022680	+	x	AluSz	2079	1.65575
TTC1	chr5	159491618	159493366	-	x	AluSz	2120	1.6541
POMGNT1	chr1	46670970	46671488	+	x	MIR	328	1.65348
ZNF227	chr19	44732347	44732720	-	x	AluSx1	2310	1.63328
FRMD4A	chr10	13674296	13691560	+	x	AluY	2424	1.62837
EIF1B-AS1	chr3	40225532	40229462	+	x	MIRb	272	1.62372
CLPTM1	chr19	45457551	45458170	-	x	MIR3	192	1.61514
FAR2	chr12	29483286	29488421	-	x	MIR	496	1.61399
CENPN	chr16	81038850	81040194	-	x	AluSz	2217	1.61113
PGAM2	chr7	44102016	44104354	+	x	MIR3	240	1.61024
DUSP16	chr12	12626163	12637972	+	x	MIR	627	1.60547
FMO5	chr1	146680275	146680704	+	x	AluSx	2414	1.60303
PSMC1	chr14	90734834	90738229	-	x	MIRc	200	1.58872
KANSL1L	chr2	210891701	210894319	+	x	AluY	2589	1.58325
DKFZP434K028	chr11	61523455	61523867	+	x	MIR3	244	1.57874
EIF2AK4	chr15	40324630	40326134	-	x	MIR	1061	1.57868
DNAJC24	chr11	31452194	31452687	-	x	AluSx1	2246	1.57776
AKT3	chr1	243656152	243656375	+	x	AluSq2	2244	1.57716
PDE7A	chr8	66626148	66627471	+	x	AluSx	2063	1.55791
NIT1	chr1	161094970	161095336	-	x	AluSx	2403	1.55265
LOC100188947	chr10	93171721	93175311	+	x	AluSc	965	1.55008
LOC148696	chr1	207991820	207997116	-	x	MIRc	182	1.54628
PSMG2	chr18	12670516	12672068	-	x	AluJr	1696	1.53856
MIR548G	chr3	99538854	99539043	+	x	AluSg	2761	1.53292
LOC100130705	chr7	128506855	128507725	-	x	AluSx4	2288	1.53172
KDM4A-AS1	chr1	44165685	44166497	+	x	AluJb	1769	1.52992
LOC100288432	chr21	34637254	34638465	+	x	MIR3	477	1.5273
LOC100128176	chr6	149277190	149277520	+	x	MIRc	279	1.52431
ANKRD42	chr11	82959589	82962453	-	x	AluJb	908	1.50528
PLAC9	chr10	81904385	81905258	-	x	AluJb	2323	1.48871
OGFOD1	chr16	56499133	56501281	-	x	AluSx	2466	1.48451
SMAD9	chr13	37417378	37420332	+	x	AluYb8	663	1.4837
DLEU2	chr13	50575444	50576294	+	x	AluSx1	2114	1.48147
SLC27A5	chr19	59010980	59013028	+	x	MIRb	296	1.47497
LRP2BP	chr4	186286759	186287760	+	x	AluSq2	2476	1.47235
NCOA4	chr10	51588207	51591204	-	x	AluJo	1873	1.46676
FRG1B	chr20	29629312	29633659	-	x	AluSz	2312	1.46546
ANGPTL2	chr9	129846735	129851270	+	x	MIRb	289	1.46312
IL17RB	chr3	53892852	53898367	-	x	AluSz6	1291	1.44898
DUSP28	chr2	241500716	241501687	-	x	AluSc8	2369	1.44194
ZNF461	chr19	37128567	37129252	+	x	AluSx3	980	1.44153
C11orf42	chr11	6222859	6229822	-	x	AluSx	1916	1.44127
MIR3650	chr5	38556938	38560459	+	x	MIRb	220	1.4367
LRRC37A	chr17	44401449	44402163	-	x	AluSz6	1383	1.43529
TRIM13	chr13	50573540	50575247	-	x	MIR3	279	1.43164
LOC100506990	chr8	12398233	12399007	-	x	AluSc8	2276	1.39649
PRC1	chr15	91513033	91514781	+	x	AluJr	836	1.39445
TK1	chr17	76169898	76170329	+	x	AluSz	2139	1.39149
FAT2	chr5	150881887	150885178	+	x	MIRc	234	1.38842
MIR548AE2	chr16	48400144	48402160	-	x	AluJb	1549	1.3879
LRP4-AS1	chr11	46892173	46892797	-	x	AluJo	1569	1.38221
MMP24	chr20	33863115	33865588	-	x	MIRc	276	1.37253
NAPA-AS1	chr19	47987559	47988119	-	x	MIR	678	1.37139
IL7	chr8	79645612	79647572	+	x	AluSc	2415	1.37078
PPID	chr4	159629933	159630512	+	x	AluSg	2347	1.36942
JPX	chrX	73267798	73268898	-	x	AluJr	1041	1.36539
SNAI3	chr16	88741963	88749167	+	x	AluYk4	2494	1.36518
RSPH3	chr6	159420969	159422685	+	x	MIR	581	1.36332
TDRG1	chr6	40346156	40358356	-	x	MIR3	233	1.3489
CD27	chr12	6556338	6556850	-	x	MIR3	188	1.34138
DLGAP1-AS5	chr18	4257786	4265405	-	x	AluSc	2223	1.33877
LSAMP-AS3	chr3	116425035	116442701	-	x	MIRc	197	1.33488
LTBP2	chr14	74963766	74967451	+	x	AluJb	1820	1.33118
C22orf39	chr22	19435562	19436078	+	x	AluJr	1208	1.3258
CC2D1B	chr1	52815844	52817282	+	x	AluSp	2162	1.31998
LOC441454	chr9	99670218	99672959	-	x	AluY	2571	1.31819
P2RX5-TAX1BP3	chr17	3574894	3575250	+	x	AluJb	1642	1.31133
PSMD7	chr16	74338395	74344834	-	x	AluSg	2140	1.3091
NR1I3	chr1	161202065	161203387	+	x	AluSx1	1987	1.30234
ALDH1A3	chr15	101431565	101435537	-	x	AluY	2284	1.29712
HSD3BP4	chr1	120106449	120112487	-	x	MIR	964	1.28204
AVIL	chr12	58192535	58194409	+	x	AluSg4	2417	1.27963
TMEM126A	chr11	85364633	85365594	-	x	AluSq	2376	1.27547
MIR4282	chr6	73676975	73678389	+	x	AluJr	644	1.26649
STX19	chr3	93732598	93733418	+	x	AluSz6	2183	1.26461
STAC3	chr12	57642400	57642895	+	x	AluY	2521	1.26392
USP30-AS1	chr12	109491534	109492052	+	x	MIR	268	1.26323
RMDN1	chr8	87481511	87487298	+	x	AluSz6	2327	1.26218
BMP8A	chr1	39993565	39994430	-	x	MIRb	305	1.26202
C16orf3	chr16	90094853	90095566	+	x	AluY	2702	1.25701
RBP2	chr3	139141390	139141956	+	x	MIRb	198	1.25675
DDB2	chr11	47255862	47257348	-	x	AluJb	850	1.25445
MAP3K14-AS1	chr17	43345635	43346236	-	x	FLAM_A	851	1.25396
FLJ14186	chr4	120298731	120299384	+	x	AluJb	1818	1.25164
FKBP1AP1	chr19	58333593	58336723	+	x	AluSq2	2093	1.24788
SLC3A1	chr2	44538244	44541062	-	x	MIRc	214	1.24521
FXYD1	chr19	35632833	35633506	-	x	MIR	564	1.24472
HTATSF1P2	chr6	3021344	3024216	+	x	AluY	2163	1.24328
GLTPD2	chr17	4691677	4693497	-	x	AluSg	1108	1.24149
PPAPDC1B	chr8	38121912	38122513	+	x	AluSx	2128	1.24138
PTPLAD1	chr15	65869282	65870780	-	x	AluJr	1963	1.24009
CLDND1	chr3	98234330	98234962	+	x	AmnSINE1	238	1.23899
ZNF785	chr16	30592805	30593191	+	x	AluSg7	2272	1.23705
YRDC	chr1	38267358	38271935	+	x	MIRb	299	1.23632
MRS2P2	chr12	72241853	72243145	+	x	AluSp	2364	1.23359
SLC16A1	chr1	113498893	113499727	+	x	MIR	353	1.23267
FAM181A	chr14	94386962	94388017	-	x	MIRb	403	1.23015
NUAK1	chr12	106533437	106534798	+	x	MIRc	353	1.2293
OMG	chr17	29617869	29627266	+	x	AluSx	2229	1.22427
NUDT13	chr10	74872922	74874220	-	x	AluSp	2579	1.2142
RPL12	chr9	130209612	130210749	+	x	AluSp	1660	1.21153
LOC100131347	chr17	37231622	37231997	-	x	MIRb	691	1.20773
TCF7	chr5	133474402	133475407	-	x	MIR	232	1.20398
LOC100287944	chr12	106899102	106900093	+	x	AluJb	2140	1.19846
EPHX4	chr1	92492163	92492761	-	x	FAM	1117	1.1981
APOBEC4	chr1	183613542	183616275	+	x	MIR	1108	1.19136
ANKRD19P	chr9	95597621	95601342	-	x	AluSc	2526	1.19005
METTL3	chr14	21968485	21972200	+	x	AluJr	1499	1.18776
GSTT1	chr22	24375904	24377036	+	x	AluY	2519	1.18346
ATP2C2	chr16	84497585	84502010	-	x	AluSz6	1407	1.1751
ACTL6A	chr3	179300659	179302135	-	x	FAM	937	1.17462
MAK	chr6	10762758	10763580	+	x	AluSg4	2203	1.17362
MSH5-SAPCD1	chr6	31731924	31732888	-	x	AluJb	956	1.17354
EPN2-AS1	chr17	19199692	19201702	+	x	AluSz6	2095	1.1693
NONO	chrX	70519952	70520684	-	x	AluSg7	717	1.1625
BRD7P3	chr6	118821402	118826487	-	x	AluJb	1467	1.16166
C15orf60	chr15	73848481	73849474	-	x	AluSz	2225	1.15509
MIR548Q	chr9	109653980	109657085	+	x	MIR	473	1.15493
ABCB1	chr7	87261000	87261330	+	x	MIR3	263	1.15453
C22orf23	chr22	38338765	38340383	+	x	AluY	2547	1.15393
ZDHHC22	chr14	77599023	77601705	+	x	MIR	348	1.15071
WIPI1	chr17	66424631	66425773	+	x	AluSx	2394	1.14894
DLEU1	chr13	50655626	50657385	-	x	MIRb	656	1.14464
FAM216A	chr12	110922763	110925039	-	x	AluYk4	1874	1.14416
WDR73	chr15	85187919	85190319	+	x	AluSc	2345	1.14225
KIAA1199	chr15	81181803	81182650	-	x	AluSx1	2060	1.14215
CCNG1	chr5	162871340	162873707	-	x	AluJb	1825	1.13661
ZSWIM1	chr20	44510810	44513056	-	x	AluY	2600	1.13308
FGD1	chrX	54473463	54475340	+	x	MIRb	381	1.13188
CD160	chr1	145695495	145697802	+	x	AluSz	2503	1.13063
ASB14	chr3	57309396	57310984	+	x	AluJb	914	1.12964
TECPR2	chr14	102968028	102969410	-	x	AluSg	2144	1.12512
LAMB1	chr7	107566559	107573728	+	x	FAM	1078	1.12292
CRYBA1	chr17	27581346	27581693	-	x	AluSp	2281	1.12258
MYO5A	chr15	52821211	52822818	+	x	MIRb	234	1.11748
WDR88	chr19	33663004	33663836	-	x	AluSx	2349	1.11012
MTUS2-AS1	chr13	30054508	30056163	+	x	MIR	690	1.10843
ZBED4	chr22	50280045	50284429	-	x	AluJr	1415	1.10403
RILPL1	chr12	123955686	123956951	+	x	AluSz	2266	1.10201
NPY6R	chr5	137134362	137142738	-	x	MIRb	200	1.09925
STAG1	chr3	136054485	136056706	+	x	AluJb	1819	1.09783
HADHA	chr2	26413272	26419896	+	x	FLAM_A	787	1.09622
HYAL1	chr3	50337162	50338292	+	x	MIR	587	1.0949
TNK1	chr17	7290626	7290969	-	x	AluSp	2337	1.09386
FAM71C	chr12	100032840	100045686	-	x	AluSx1	2188	1.08805
UBE2A	chrX	118717050	118718704	-	x	AluSc8	2247	1.08669
TOMM20L	chr14	58872519	58874887	-	x	MIR3	274	1.08665
PROX2	chr14	75316032	75321853	+	x	AluSg	2261	1.0856
LOC100506025	chr7	16262467	16263351	-	x	AluJb	1112	1.08186
RPL13AP6	chr10	112696150	112696753	+	x	AluSq2	2434	1.08112
AGK	chr7	141349482	141355388	-	x	AluSx	2320	1.08058
KATNA1	chr6	149914007	149917367	+	x	AluSq2	2241	1.08031
UQCRBP1	chrX	56762810	56763266	+	x	AluSx1	2140	1.07526
EVI2B	chr17	29629755	29635060	+	x	AluSx	2035	1.07499
NUP210L	chr1	153965025	153965833	+	x	AluY	2501	1.07299
GLIPR1L1	chr12	75740285	75743395	-	x	AluSg	2008	1.07099
MIR548AN	chr13	99872755	99875563	+	x	MIRb	280	1.0675
MTHFD1	chr14	64908556	64914084	-	x	AluY	2249	1.06676
LOC729732	chr8	12395515	12397331	+	x	AluSz	2008	1.06249
TSSK4	chr14	24677399	24677966	-	x	AluSz6	2177	1.05772
FAM149B1	chr10	74987182	74989195	-	x	AluSz6	2121	1.05456
FAM227B	chr15	49626849	49629342	+	x	MIR3	180	1.05255
ZFHX2	chr14	23997396	23998363	+	x	AluSx	2252	1.05247
COL10A1	chr6	116442489	116450355	+	x	MIRc	180	1.05039
ROMO1	chr20	34288862	34289392	-	x	AluSx	1626	1.04918
VPS45	chr1	150037240	150039710	-	x	AluJb	1705	1.04661
ATAD5	chr17	29196196	29196940	-	x	AluJr	1419	1.04515
CHRNB1	chr17	7360663	7361450	-	x	AluSg	2302	1.04023
LOC729080	chr5	141274659	141276159	+	x	AluSq2	2216	1.03926
LDHAL6A	chr11	18496923	18498485	-	x	AluJb	848	1.03555
TMEM74B	chr20	1162169	1162731	+	x	MIRc	451	1.0297
REV3L	chr6	111618401	111621816	+	x	AluSz	1831	1.02864
LOC100144595	chr2	155297495	155298732	+	x	MIR	315	1.02734
POMZP3	chr7	76239864	76240241	+	x	AluSx	1916	1.02561
ITGA9	chr3	37860033	37861394	-	x	AluSz	2568	1.0219
DCLRE1C	chr10	14947948	14948907	+	x	AluJo	1382	1.01868
ERO1LB	chr1	236373901	236380008	+	x	AluJr	893	1.01693
CDKN2AIPNL	chr5	133737137	133737832	+	x	AluSq2	2250	1.01673
RAPH1	chr2	204298297	204304886	+	x	FLAM_C	943	1.0151
SLC25A15	chr13	41383244	41384338	-	x	MIRc	395	1.01412
MOB2	chr11	1594867	1597203	+	x	AluSq2	2296	1.01168
NAGS	chr17	42086218	42086710	-	x	AluJb	1755	1.00937
NRIP2	chr12	2937289	2938966	+	x	AluSp	2414	1.00662
EIF2A	chr3	150282097	150283480	-	x	AluJb	1270	1.00265
HTR2B	chr2	231966060	231974469	+	x	AluJr	1193	1.00138
DNAJC2	chr7	102963620	102964200	+	x	AluSq2	2341	0.99771
LOC100130894	chr16	70805149	70805614	-	x	AluJo	1892	0.996567
THEM5	chr1	151825182	151826614	+	x	MIRc	210	0.995197
SGCG	chr13	23898382	23900897	-	x	MIRc	316	0.994165
FUT2	chr19	49208525	49209475	-	x	AluSx	2076	0.991993
WDR46	chr6	33248553	33249607	+	x	MIRb	326	0.990998
MACROD2-AS1	chr20	14868077	14871440	+	x	AluJb	1791	0.989875
SLC16A4	chr1	110905126	110905947	+	x	MIR3	206	0.989444
C22orf26	chr22	46445629	46446837	+	x	MIRb	205	0.988126
ADCY7	chr16	50346783	50347102	-	x	AluSx	1775	0.986218
POLH	chr6	43584369	43584752	-	x	AluSx1	2057	0.984463
LSR	chr19	35754295	35759085	-	x	MIR	254	0.983799
PRR3	chr6	30530094	30532516	-	x	AluY	2501	0.982178
CYCS	chr7	25161216	25161838	+	x	AluJb	1812	0.979217
C10orf10	chr10	45471083	45472786	+	x	MIR	470	0.97875
PTPLAD2	chr9	21004212	21009624	+	x	AluSz	2185	0.978139
ERAP1	chr5	96115704	96117674	+	x	MIR	199	0.97724
ZNF483	chr9	114320510	114320964	-	x	FLAM_A	685	0.976648
LYG2	chr2	99858324	99860017	+	x	AluJb	1190	0.974556
EVA1B	chr1	36789209	36789693	+	x	MIRb	479	0.974259
ARMC5	chr16	31467917	31470682	-	x	AluSz	2032	0.971271
B3GALT2	chr1	193146712	193148134	+	x	MIRb	359	0.970244
LOC283761	chr15	90048421	90049306	+	x	MIRb	377	0.969576
SBF2-AS1	chr11	9807993	9808290	-	x	MIRb	347	0.968067
TOR1B	chr9	132573082	132574048	-	x	AluSp	2201	0.967472
FAM86FP	chr12	8383176	8385894	+	x	AluJb	2009	0.966181
PFN4	chr2	24345091	24346068	+	x	AluSq2	2175	0.96468
CPSF3	chr2	9611389	9612010	-	x	AluSx3	1562	0.962973
SLC10A1	chr14	70241628	70244490	+	x	AluSc	2199	0.958808
SLC22A25	chr11	62931677	62932093	+	x	MIRb	244	0.958141
C11orf80	chr11	66606492	66610447	-	x	FRAM	781	0.957832
SLC25A18	chr22	18072238	18074413	-	x	MIR	319	0.957471
ARHGAP30	chr1	161015836	161018027	+	x	MIR	579	0.956857
KIAA0087	chr7	26575562	26576876	+	x	MIRb	352	0.955407
SEPT7P2	chr7	45765200	45765917	+	x	MIR	508	0.9549
ELK3	chr12	96653208	96655759	-	x	AluSz	2197	0.948449
C2orf15	chr2	99763395	99764054	-	x	FLAM_C	924	0.946636
NECAP2	chr1	16785003	16791186	-	x	AluJb	1385	0.946375
PPP1R12A	chr12	80329135	80331211	+	x	FRAM	717	0.945072
PGLYRP1	chr19	46526443	46526969	+	x	MIRb	218	0.944678
IGFL4	chr19	46543032	46544830	+	x	AluYg6	314	0.943731
C1orf112	chr1	169817708	169819103	-	x	MIRc	210	0.942467
LOC100128505	chr9	119266781	119267308	-	x	AluJb	1365	0.940134
MIR181A2HG	chr9	127421613	127426087	-	x	MIRb	541	0.938286
CKMT2	chr5	80551243	80556607	-	x	MIR	248	0.938117
CXXC4	chr4	105564478	105565243	+	x	MIRb	527	0.937902
PM20D1	chr1	205794196	205797630	+	x	AluJb	1847	0.936552
CDKL1	chr14	50794293	50801056	+	x	AluJb	1245	0.934008
TACR2	chr10	71164758	71165947	+	x	MIRb	377	0.932934
PDZK1	chr1	145755695	145758252	-	x	MIR	362	0.931394
THTPA	chr14	24005096	24006000	-	x	MIRb	431	0.931317
HMGN2P46	chr15	45804592	45805225	-	x	FRAM	780	0.930192
ANKHD1-EIF4EBP3	chr5	139920984	139922228	-	x	AluSx	2397	0.927798
GNPTAB	chr12	102138144	102146104	+	x	AluSx	2114	0.927685
GNG12-AS1	chr1	68570601	68571394	-	x	AluJb	1673	0.921539
CPVL	chr7	29043626	29044195	+	x	MIRb	400	0.921381
TAF9B	chrX	77385173	77387924	+	x	MIRc	902	0.919584
ZNF587	chr19	58366793	58367772	-	x	AluY	2248	0.917855
KIAA0556	chr16	27688769	27690929	-	x	AluJb	1886	0.915413
GRM3	chr7	86477178	86485663	-	x	MIRb	384	0.914398
LRRTM3	chr10	68692785	68695477	-	x	MIRc	397	0.913844
B4GALT3	chr1	161141443	161143914	+	x	FLAM_C	850	0.908677
LOC286083	chr8	1242109	1249043	+	x	MIRc	183	0.908025
SLC24A1	chr15	65944938	65947173	-	x	MIRc	584	0.907987
FAM86B1	chr8	12048230	12051636	+	x	AluSx	2093	0.90747
TAGAP	chr6	159454924	159456956	+	x	MIRb	222	0.907404
CACNA2D4	chr12	1934846	1935508	+	x	MIRb	220	0.907388
SYCP3	chr12	102126950	102129572	+	x	AluSc	2368	0.903939
SLC5A4	chr22	32616851	32617761	+	x	AluSq2	2193	0.903711
SLFNL1-AS1	chr1	41495159	41495582	-	x	AluSz	2112	0.902805
GARS	chr7	30633273	30634392	-	x	MIR3	331	0.900984
TTN	chr2	179458306	179459735	+	x	MIR3	251	0.897395
CYP20A1	chr2	204102571	204103259	-	x	AluJb	2033	0.8971
HSD17B1	chr17	40701308	40706792	-	x	MIRb	442	0.89505
EVA1C	chr21	33839702	33840438	-	x	AluSq2	2222	0.894678
ZSCAN22	chr19	58835654	58836727	-	x	AluJr	924	0.891575
SLC1A1	chr9	4565774	4568309	-	x	AluJo	1866	0.890572
ASB16	chr17	42256143	42256754	-	x	AluSg	2421	0.889643
KLB	chr4	39450972	39451324	-	x	AluSx1	2342	0.889642
MATN1	chr1	31194872	31195257	+	x	MIRb	391	0.886823
ZNF674	chrX	46358289	46358758	+	x	FLAM_C	701	0.88609
CCRL1	chr3	132320748	132321769	-	x	AluSq	2228	0.885735
POLE2	chr14	50110106	50110564	+	x	AluSx1	2233	0.885202
MYOT	chr5	137204122	137209939	-	x	AluJr	1175	0.882135
CACNA1C-AS1	chr12	2793439	2793765	+	x	MIR	240	0.880704
PEX12	chr17	33902662	33904003	+	x	MIRb	707	0.880033
CLDN20	chr6	155587099	155587791	-	x	AluY	2596	0.874747
CHAD	chr17	48542535	48543346	+	x	MIRb	272	0.87424
PCCA-AS1	chr13	101114044	101118938	+	x	MIR	355	0.873435
TRAF3IP2	chr6	111875506	111877092	+	x	AluJb	1679	0.87207
FSD2	chr15	83427709	83428230	+	x	MIR3	215	0.87122
SLC22A8	chr11	62761488	62762142	+	x	MIR3	509	0.867016
SPTBN5	chr15	42142120	42143739	+	x	MIR3	345	0.866534
RYR3	chr15	34151584	34154160	-	x	AluSx	770	0.864785
CLYBL	chr13	100509726	100511692	-	x	MIRb	185	0.864569
ZSCAN16	chr6	28096404	28098067	-	x	MIR	248	0.863031
LINC00662	chr19	28288662	28289597	+	x	AluSx1	1233	0.862032
SETDB1	chr1	150934912	150936050	-	x	AluJb	1945	0.861964
SLC22A4	chr5	131651291	131654593	-	x	MIRb	293	0.861813
RAB37	chr17	72665907	72667324	-	x	MIRc	429	0.859517
STARD13-AS2	chr13	33854863	33856985	-	x	AluJr	2007	0.854999
HAVCR1P1	chr19	24344106	24347587	+	x	AluSq2	1965	0.852581
GNRHR	chr4	68597590	68603512	+	x	AluSz	2313	0.852444
MTRF1L	chr6	153308041	153310250	+	x	AluSq2	2315	0.852088
CFB	chr6	31917178	31918271	-	x	MIR3	282	0.85036
C3orf17	chr3	112720988	112724181	+	x	AluJb	1644	0.849753
AIM1	chr6	107008461	107010487	-	x	AluSc	2451	0.849465
LINC00174	chr7	65840514	65841383	+	x	AluJo	1287	0.848918
LOC100288122	chr18	13418622	13421024	+	x	MIR3	381	0.84587
ZNF814	chr19	58381440	58382147	+	x	AluY	2343	0.843961
MIR548O2	chr8	29968212	29968785	+	x	AluSz	2171	0.84272
KIAA1432	chr9	5764482	5766347	-	x	MIRb	508	0.842563
C9orf84	chr9	114453105	114453948	+	x	MIR	399	0.842498
NCBP1	chr9	100415656	100416914	-	x	AluSx1	2368	0.842479
DNAH10	chr12	124410838	124412685	-	x	MIRc	287	0.842319
CDHR5	chr11	616431	617379	+	x	AluSp	2250	0.840818
EFCAB13	chr17	45480681	45482556	-	x	MIRb	519	0.840817
TEX10	chr9	103067004	103070973	+	x	AluSc	2379	0.83959
XRCC3	chr14	104157938	104164797	+	x	AluY	416	0.838327
KANSL1	chr17	44106160	44107452	+	x	AluJo	1226	0.837727
STK17A	chr7	43660952	43664227	-	x	AluJo	1109	0.836419
SBSPON	chr8	73977982	73978454	+	x	AluY	2405	0.836388
ENKD1	chr16	67699387	67700113	+	x	MIRb	303	0.835953
LOC728606	chr18	24282926	24283716	+	x	AluSx1	2194	0.834774
MYO5C	chr15	52472206	52473399	+	x	MIRb	352	0.834292
ZNF546	chr19	40522093	40523016	-	x	AluSg7	410	0.833081
LOC389023	chr2	115902376	115908978	+	x	MIRb	213	0.832871
MESTIT1	chr7	130126786	130127437	+	x	MIRc	247	0.832803
GNB4	chr3	179112463	179115547	+	x	AluJb	1801	0.832067
ZNF552	chr19	58317821	58321543	+	x	AluSz6	1691	0.83078
DENND1A	chr9	126141201	126142667	+	x	AluSg7	2087	0.82902
C17orf104	chr17	42749611	42753951	-	x	AluSz	1961	0.828834
KHDC1	chr6	74000256	74003613	+	x	AluJr4	768	0.826398
FKBP14	chr7	30049533	30050575	+	x	AluSp	2411	0.822892
FSIP2	chr2	186661862	186665089	-	x	AluJr	1572	0.822676
ITGA2	chr5	52384896	52388356	-	x	MIR3	315	0.820255
STARD5	chr15	81609534	81612391	+	x	MIRb	349	0.818521
AOX2P	chr2	201581587	201582076	-	x	MIR3	219	0.818278
CCNJ	chr10	97804146	97804991	-	x	MIR	477	0.817709
TRABD	chr22	50630153	50631695	-	x	AluSx	2245	0.817309
MIR5694	chr10	122528250	122529455	-	x	MIRc	288	0.816604
OSGEPL1	chr2	190614451	190615552	+	x	AluSx1	1944	0.813798
NUP188	chr9	131761805	131762487	-	x	AluJr	482	0.813689
ARGFXP2	chr17	30476706	30478625	+	x	AluSz6	1995	0.813236
E2F5	chr8	86123517	86124813	-	x	AluJb	1649	0.812231
LOC100131096	chr17	76106071	76106473	+	x	AluSp	2315	0.811832
LOC729020	chr10	105006819	105007424	-	x	MIRb	353	0.811797
NANS	chr9	100844253	100846106	-	x	MIRb	202	0.811237
DOCK2	chr5	169322476	169323085	-	x	MIR3	333	0.809776
ZBTB32	chr19	36203547	36205459	-	x	MIRc	650	0.808722
ACAP1	chr17	7251246	7252824	-	x	AluY	2417	0.808501
CNOT3	chr19	54658038	54659126	-	x	MIRb	240	0.807335
ASB8	chr12	48542692	48544490	+	x	AluSq2	2426	0.806845
LRRC48	chr17	17907269	17907827	-	x	MIR	599	0.805788
TNP1	chr2	217718737	217724602	+	x	MIR3	210	0.804617
RNU6-78	chr12	32146445	32146924	+	x	AluJb	715	0.804418
DLGAP1-AS3	chr18	3878740	3879067	-	x	MIR	219	0.803459
ZBTB8A	chr1	33060493	33060968	-	x	AluSq	2250	0.799128
SDCBP2-AS1	chr20	1310211	1311341	-	x	MIRb	397	0.797894
LETM2	chr8	38257915	38258754	-	x	AluSz	2150	0.796192
ENTPD3-AS1	chr3	40437241	40437842	+	x	MIR	377	0.795148
RFC5	chr12	118466310	118468497	-	x	AluSz	1885	0.795021
FANCC	chr9	97860724	97865361	+	x	AluSz6	1946	0.793688
LOXL2	chr8	23160897	23161466	+	x	MIRb	198	0.792977
EFCAB9	chr5	171629936	171630347	-	x	AluSg	2295	0.792607
DUOX1	chr15	45435964	45437410	-	x	MIR	799	0.792513
SUV39H1	chrX	48566739	48567813	-	x	AluJb	1863	0.792169
LCA5L	chr21	40777006	40778768	+	x	AluSx	2163	0.790958
ZSCAN1	chr19	58551370	58552304	-	x	FLAM_C	863	0.789494
ACOT6	chr14	74083271	74084580	-	x	FLAM_A	846	0.788215
LOC100129480	chr3	12578420	12582908	+	x	AluSz	2301	0.786928
ZNF750	chr17	80792085	80792663	+	x	AluSq2	2336	0.786684
USP6	chr17	5076131	5079494	-	x	AluSp	2472	0.785338
KCNV2	chr9	2727946	2731444	-	x	MIRb	479	0.783544
POLQ	chr3	121155035	121157979	+	x	FLAM_A	779	0.783531
USP45	chr6	99879514	99882565	+	x	AluSz6	2198	0.780979
MYO1F	chr19	8604669	8605359	+	x	AluJo	609	0.780486
MORN4	chr10	99373325	99374553	+	x	MIRc	195	0.780391
VAC14	chr16	70795242	70796008	+	x	MIR	335	0.779815
CHST9	chr18	24507998	24510007	+	x	MIRb	344	0.778574
C11orf34	chr11	112130752	112131129	+	x	AluSz6	2199	0.77817
RBPMS	chr8	30426222	30430251	-	x	AluJr	1534	0.778092
UTP20	chr12	101777778	101779974	-	x	AluJb	2156	0.775697
PON1	chr7	94927079	94927962	+	x	AluSx	2366	0.773887
ALOX12	chr17	6904631	6907220	-	x	FLAM_C	848	0.773736
VPS37A	chr8	17140176	17142337	-	x	AluJo	1851	0.772128
COPB2	chr3	139077580	139079309	+	x	AluSz	2276	0.771366
ST8SIA5	chr18	44336771	44338368	+	x	AluSx3	2573	0.771258
C18orf8	chr18	21103631	21104222	-	x	AluJr4	1563	0.770949
RNF32	chr7	156466583	156471582	-	x	AluJb	644	0.770718
ITIH2	chr10	7790816	7792551	-	x	AluJo	2188	0.77017
SEC14L2	chr22	30817310	30819270	-	x	MIRb	292	0.765433
TRIM62	chr1	33612201	33612946	+	x	MIR3	355	0.764501
A2M	chr12	9244941	9246799	+	x	AluJo	562	0.764396
PEX6	chr6	42932311	42932965	+	x	FLAM_A	841	0.762872
C9orf131	chr9	35036788	35041112	-	x	FLAM_C	977	0.762778
TTC23L	chr5	34863640	34864896	-	x	MIR	486	0.761048
SLC47A2	chr17	19582449	19583575	+	x	MIRb	372	0.759271
SRD5A3-AS1	chr4	56240936	56241315	+	x	FLAM_C	772	0.758695
CXCL16	chr17	4637470	4638108	+	x	AluSx3	2336	0.757468
TTC28	chr22	28374782	28375877	+	x	AluSx1	2240	0.757192
HSD3B7	chr16	30999813	31000487	-	x	AluJo	2128	0.756709
UHRF1BP1	chr6	34837853	34839700	-	x	MIR	598	0.755383
AKR7A2P1	chr1	113466937	113467411	-	x	AluSx4	1037	0.754769
FHOD1	chr16	67265466	67266152	+	x	AluY	2536	0.754749
DCDC2B	chr1	32678030	32678596	-	x	AluSx3	2305	0.752985
CYP3A5	chr7	99260415	99269761	+	x	AluSg	2156	0.750315
METTL20	chr12	31814362	31815327	-	x	AluSq2	2130	0.750187
LOC100507091	chr12	123566782	123567124	-	x	AluSx1	2147	0.749291
RASGRP4	chr19	38900418	38901102	+	x	AluSx1	2257	0.749205
FMNL1	chr17	43309423	43310592	-	x	AluJo	1099	0.748174
FAM177A1	chr14	35514061	35514842	-	x	AluSx	2279	0.748069
PGM1	chr1	64057380	64059006	-	x	MIRb	297	0.747724
LONP2	chr16	48387116	48387940	-	x	AluJb	2203	0.747229
ALOX12P2	chr17	6803300	6804329	-	x	AluSq2	2185	0.747112
GNAT2	chr1	110145558	110145972	+	x	AluSg	2322	0.74616
LOC728558	chr10	97516698	97517431	+	x	MIR	497	0.746127
DIABLO	chr12	122700333	122701782	+	x	FLAM_C	809	0.745869
LIFR	chr5	38595018	38595674	+	x	LFSINE_Vert	332	0.745684
SYCP2	chr20	58431969	58439057	+	x	AluJr4	1741	0.74543
SCN9A	chr2	167107317	167108422	+	x	MIRc	301	0.744798
CD53	chr1	111438457	111439368	-	x	MIRc	274	0.744489
PIGB	chr15	55610893	55611307	-	x	AluSq	2343	0.743419
OSGIN2	chr8	90913173	90914289	-	x	AluSx	1964	0.743168
LINC00612	chr12	9211139	9212460	+	x	AluJb	1780	0.742513
SRR	chr17	2222098	2222791	-	x	AluJo	1219	0.74059
SLC51A	chr3	195958665	195960858	-	x	FRAM	883	0.740361
TSSK3	chr1	32828486	32830403	-	x	AluSx1	2154	0.73985
TMED10P1	chr8	146223597	146224685	-	x	AluSz	1997	0.739758
ADARB2-AS1	chr10	1564000	1568998	-	x	MIRc	181	0.739002
VPS52	chr6	33221433	33221953	+	x	AluJr	978	0.738496
COX7A1	chr19	36643491	36643972	+	x	MIR	190	0.737757
GBP2	chr1	89585872	89586282	+	x	MIR	212	0.73626
IZUMO1	chr19	49246340	49246971	+	x	AluJr	1950	0.733919
MEGF11	chr15	66187217	66194270	+	x	MIRb	198	0.733026
GRM6	chr5	178404732	178405538	+	x	AluSz6	2061	0.731848
FAM151A	chr1	55079079	55081299	+	x	MIRc	266	0.731774
ZNRF2P1	chr7	32766936	32767564	-	x	AluSq4	2130	0.731476
METAP1D	chr2	172856089	172856352	-	x	MIR	620	0.731037
CBY3	chr5	179105691	179106680	+	x	AluSq2	2266	0.728225
DLEU7-AS1	chr13	51400888	51401804	-	x	AluJo	2002	0.726198
RPL5	chr1	93304947	93307160	-	x	AluJo	1485	0.725702
PP14571	chr2	241388483	241389473	+	x	MIRc	326	0.724811
MAMDC2	chr9	72841684	72842568	-	x	MIRb	332	0.723869
KIF9	chr3	47272413	47272841	+	x	AluSg	2115	0.723701
SPDYE3	chr7	99903938	99905702	-	x	AluJb	1277	0.723342
SLC7A14	chr3	170218289	170222083	+	x	MIR3	214	0.723074
TMEM115	chr3	50396888	50397578	+	x	MIRb	376	0.722205
FILIP1L	chr3	99551756	99556622	+	x	MIRb	552	0.721617
OR2H2	chr6	29555156	29558129	-	x	MIR	661	0.721123
IRF1	chr5	131823185	131824226	+	x	MIRb	252	0.721035
LOC285819	chr6	26471116	26472287	+	x	AluSz	951	0.720867
C2orf29	chr2	101878956	101879458	-	x	AluSz	2107	0.720221
TTC23	chr15	99676560	99678568	+	x	AluSz6	2323	0.718113
NAV2-AS4	chr11	19531423	19532931	+	x	MIRb	401	0.715041
CNNM3	chr2	97493319	97498376	-	x	MIR	249	0.713627
MIR548AJ2	chr4	23332503	23332683	+	x	MIRc	534	0.71288
C16orf71	chr16	4797913	4799894	-	x	AluJo	912	0.710717
TIMP3	chr22	33196421	33197111	-	x	MIRc	318	0.709902
ATP5S	chr14	50787718	50789788	-	x	MIR3	248	0.708552
VSIG8	chr1	159824915	159826849	+	x	MIR3	348	0.708206
PDCD1LG2	chr9	5570510	5570977	-	x	MIR	215	0.708189
TRIM32	chr9	119450944	119453128	-	x	MIRc	203	0.706281
FN1	chr2	216225485	216229378	+	x	MIR3	467	0.702824
CTNS	chr17	3551357	3552603	-	x	AluSx	2220	0.70248
ABCC5-AS1	chr3	183725115	183725520	-	x	AluSx	2317	0.702297
HLA-L	chr6	30234579	30236039	-	x	AluSp	2039	0.702087
NAV2-AS5	chr11	19521739	19524864	+	x	MIR3	280	0.701109
ATG14	chr14	55831975	55833689	+	x	AluJb	1711	0.700465
FAM160B2	chr8	21960296	21962446	-	x	AluJo	659	0.700082
MIR4482-1	chr10	106027712	106028535	+	x	AluSp	2193	0.699663
LIG3	chr17	33331199	33335682	-	x	AluSz6	1958	0.698788
LOC100129216	chr11	71588722	71589801	-	x	AluJb	1677	0.697714
TRMT2B	chrX	100264796	100265286	+	x	AluSz	2306	0.697289
C2orf88	chr2	191061046	191067112	-	x	AluJb	1837	0.697004
FSTL3	chr19	677879	679471	-	x	AluSz	2354	0.693863
RAPGEFL1	chr17	38344453	38345337	-	x	AluSz	2467	0.693545
LRTM1	chr3	54946646	54953727	+	x	AluJb	1236	0.690711
TOR3A	chr1	179064744	179065767	-	x	AluJo	855	0.689769
FBXW8	chr12	117447201	117448699	-	x	AluJo	1651	0.689651
ZNF540	chr19	38064612	38066298	-	x	AluJo	1786	0.689177
HHIP	chr4	145573798	145575538	-	x	MIRc	500	0.688484
CACNA1D	chr3	53846135	53848849	-	x	AluSz	2280	0.687279
CSTF3	chr11	33105017	33108254	+	x	AluSq2	2142	0.687198
IGSF11-AS1	chr3	118662849	118663830	-	x	MIR	420	0.685882
LOC100505768	chr1	87819136	87820386	+	x	MIR	328	0.685792
SPSB3	chr16	1828305	1831172	+	x	AluJb	2122	0.684498
RNU6-79	chr1	201737419	201738195	+	x	AluSq2	2311	0.682943
SMC4	chr3	160134012	160134841	-	x	MIR	271	0.680898
UTP14A	chrX	129042054	129042486	-	x	MIR	243	0.679268
PDE6A	chr5	149237311	149237847	+	x	MIR3	256	0.678713
VPS13B	chr8	100878244	100881148	-	x	MIR	546	0.678663
C12orf73	chr12	104342954	104345480	+	x	AluSx1	2070	0.678205
TMED11P	chr4	1108166	1112116	+	x	AluJb	1020	0.677516
PRRT3-AS1	chr3	9992357	9993758	-	x	MIR	330	0.67717
MYO5B	chr18	47352008	47354293	+	x	MIRb	387	0.676988
LOC100505658	chr5	140938602	140940417	-	x	MIRc	187	0.676407
APPL1	chr3	57306892	57307373	-	x	AluY	2554	0.676277
LOC400657	chr18	72259397	72261312	+	x	MIR	235	0.676168
PAPPA	chr9	119114656	119116749	-	x	MIRb	659	0.674729
STRC	chr15	43894957	43896272	+	x	MIR3	191	0.674364
MXD1	chr2	70164264	70164967	-	x	AluSz	2413	0.673751
GRHL3	chr1	24689754	24690321	-	x	MIRb	696	0.673532
LOC100132781	chr9	99632327	99633744	-	x	FAM	925	0.672241
NUBP1	chr16	10840690	10841265	-	x	AluSz6	1983	0.671577
PSMA3	chr14	58711425	58713216	-	x	AluSc	2391	0.671158
LOC349160	chr7	136591271	136593991	+	x	MIR	252	0.670931
GPR107	chr9	132815420	132816074	-	x	MIRb	446	0.669967
ARHGAP26-AS1	chr5	142240630	142242195	+	x	MIRb	353	0.669422
C1orf114	chr1	169363135	169364956	+	x	MIR	199	0.666882
ITFG2	chr12	2920709	2922075	-	x	MIRb	202	0.666677
HGS	chr17	79667397	79668534	-	x	AluSc	2442	0.66611
TRIM52	chr5	180681632	180684519	+	x	AluSc8	2375	0.665028
TMEM123	chr11	102266289	102267146	+	x	AluJr4	1862	0.664837
ZNF559-ZNF177	chr19	9491315	9493431	-	x	AluJo	474	0.664689
UBOX5-AS1	chr20	3091100	3092429	-	x	FLAM_C	999	0.664207
CELA2B	chr1	15802330	15803260	-	x	AluSx	1914	0.664101
HECTD2	chr10	93204602	93205565	-	x	MIRb	194	0.663834
PZP	chr12	9310803	9312363	+	x	MIRb	445	0.663303
ZNF175	chr19	52091787	52094092	-	x	MIR	594	0.663169
SMU1	chr9	33046722	33047210	+	x	AluSz	2343	0.661359
LIPE	chr19	42917718	42918480	+	x	AluY	2427	0.661173
ECT2L	chr6	139203559	139205270	-	x	AluJb	2008	0.660744
SLC13A4	chr7	135365607	135367763	+	x	AluSx	2391	0.660015
ARG2	chr14	68107829	68111597	-	x	MIR	229	0.65909
ACOT8	chr20	44476538	44480271	+	x	AluSq	1820	0.659044
NME6	chr3	48333597	48335612	+	x	AluSp	2370	0.659036
NUMB	chr14	73748414	73751012	+	x	MIRc	254	0.658175
LRRC39	chr1	100617224	100618468	+	x	AluSz6	1968	0.657808
ITGA4	chr2	182385600	182387910	-	x	MIRc	230	0.657777
TCTE1	chr6	44253200	44254007	+	x	AluJo	846	0.657567
LOC641367	chr19	21935094	21935683	-	x	FAM	871	0.657288
MEIOB	chr16	1891276	1892401	+	x	FAM	616	0.656553
CEP76	chr18	12661746	12662541	+	x	AluJb	2021	0.655583
INTS4	chr11	77594432	77595133	+	x	MIRb	411	0.655208
TYW5	chr2	200795324	200796690	+	x	MIRc	216	0.654853
MXRA8	chr1	1292964	1293975	+	x	AluSq2	1965	0.653752
ODF3B	chr22	50970898	50971654	+	x	AluJr	1194	0.650163
CFLAR-AS1	chr2	202014977	202016659	+	x	AluSx4	2344	0.649451
FLJ38109	chr5	153773210	153773977	+	x	AluJo	1706	0.649354
TMCO4	chr1	20008458	20009215	+	x	MIRb	753	0.649048
MMS19	chr10	99217652	99224944	+	x	AluJb	1953	0.648778
AQP11	chr11	77312596	77316595	-	x	AluY	2424	0.648519
CDHR2	chr5	175968728	175969887	-	x	MIRc	220	0.648246
SNAP23	chr15	42824380	42825195	-	x	AluSg	2259	0.646238
MIR4269	chr2	240224767	240229050	-	x	MIR	340	0.644692
PRSS48	chr4	152198003	152198930	-	x	AluSx1	2293	0.644621
THAP7-AS1	chr22	21357054	21357721	-	x	AluY	1392	0.641657
SCUBE2	chr11	9046850	9047924	+	x	MIR	400	0.640816
COL26A1	chr7	101005664	101006400	-	x	MIRb	188	0.639627
PTK6	chr20	62159864	62160956	+	x	AluY	2520	0.638932
KDM2B	chr12	121866165	121867803	+	x	AluSx	1779	0.638236
RGAG1	chrX	109668562	109669157	-	x	MIR	800	0.636976
TUBB	chr6	30692693	30693704	-	x	AluJb	391	0.635457
SLC38A10	chr17	79218020	79219415	+	x	AluY	2372	0.635348
DPYD-AS1	chr1	97567440	97568614	-	x	MIRb	237	0.635328
DPY19L2P2	chr7	102814932	102816121	+	x	MIRb	682	0.634735
ARPC4-TTLL3	chr3	9869850	9870901	-	x	MIRc	375	0.634228
ANGPTL1	chr1	178818461	178824985	+	x	MIR	201	0.632792
LMOD1	chr1	201864173	201866255	+	x	MIRb	518	0.631201
LOC100507557	chr6	146124646	146125428	-	x	MIRb	204	0.630867
PCF11	chr11	82895284	82898195	-	x	AluJo	876	0.630272
MIR155HG	chr21	26938389	26943364	-	x	MIR	687	0.629888
FBXL22	chr15	63890463	63891208	-	x	MIR3	213	0.629785
LOC100507066	chr12	122879264	122880515	-	x	AluSc	1890	0.629531
SPIN2A	chrX	57157786	57162743	+	x	AluYb8	2975	0.628211
ANGPT2	chr8	6359329	6361115	+	x	AluSx1	2381	0.627756
TMEM45B	chr11	129729733	129730238	-	x	MIRc	330	0.627695
COL4A3	chr2	228123499	228123999	-	x	MIRb	241	0.627679
TMEM180	chr10	104235146	104236170	-	x	AluSx	1883	0.627533
OAZ3	chr1	151738616	151740119	-	x	MIR3	183	0.627499
TDRD6	chr6	46669841	46670481	-	x	MIRb	746	0.62732
MYADML2	chr17	79904596	79905667	+	x	AluSg	2249	0.625845
COL6A6	chr3	130345304	130346264	-	x	MIR	406	0.624047
DCBLD1	chr6	117888854	117890424	-	x	MIR3	392	0.623706
MUC4	chr3	195473152	195474507	+	x	AluSz	2294	0.62339
SLC7A6	chr16	68325011	68326723	-	x	FLAM_A	913	0.623015
ATG16L2	chr11	72537581	72538180	-	x	MIRc	182	0.622983
PNPLA4	chrX	7895583	7897398	+	x	MIRc	283	0.622637
FAM150B	chr2	284536	286777	+	x	MIR3	265	0.622475
EFCAB10	chr7	105209450	105210445	+	x	AluSx	2351	0.622232
KHK	chr2	27319277	27321032	-	x	MIR3	259	0.620981
NLRC3	chr16	3591173	3591536	+	x	AluSq2	2416	0.618993
DDX58	chr9	32455745	32456246	+	x	MIRb	296	0.618607
NEB	chr2	152346179	152346800	+	x	AluJo	1804	0.617756
LOC100652768	chr11	117065721	117066389	+	x	AluSc	2503	0.617746
SLCO2B1	chr11	74916463	74918202	-	x	MIRb	443	0.617547
TMBIM1	chr2	219138196	219141215	+	x	AluSq	2211	0.617278
PKD2L2	chr5	137259278	137261045	-	x	AluSx	791	0.617245
ARSB	chr5	78280950	78281975	+	x	MIRc	273	0.616522
C4orf45	chr4	159814501	159815099	+	x	MIR	609	0.616346
MLH1	chr3	37088809	37089381	-	x	AluSx1	2182	0.616156
FAM211A	chr17	16349633	16350802	+	x	AluSz	1858	0.615245
ZNF517	chr8	146032194	146033004	-	x	AluSx	820	0.614811
PALLD	chr4	169843294	169846764	-	x	MIR	558	0.614556
TUBA3D	chr2	132239763	132241079	-	x	AluY	1680	0.614267
CACYBP	chr1	174976311	174976870	-	x	MIR	410	0.611764
RHOQ	chr2	46811327	46812837	-	x	MIRc	283	0.611501
SCUBE3	chr6	35195923	35197688	-	x	MIRb	575	0.610753
FUZ	chr19	50312529	50313540	+	x	AluJb	1488	0.610338
TMED6	chr16	69377076	69377778	+	x	AluJb	1919	0.609126
KRTCAP3	chr2	27665707	27666475	-	x	AluSz	2359	0.60518
PPM1M	chr3	52283612	52284949	-	x	AluSz	2021	0.604458
IMPG1	chr6	76630480	76632765	+	x	AluSx	2137	0.604429
OVOL3	chr19	36603305	36604231	-	x	AluSz	1965	0.60384
FAM222A-AS1	chr12	110171541	110172108	+	x	AluJr	1972	0.600885
KIAA1967	chr8	22470944	22474061	-	x	AluSg	2343	0.598859
KIAA1984	chr9	139694834	139696016	-	x	AluSz	2205	0.597506
SLC23A1	chr5	138701430	138703285	+	x	AluJo	1848	0.596565
C11orf35	chr11	556993	557834	+	x	MIRc	193	0.595685
MYH7B	chr20	33575690	33576610	-	x	MIRc	265	0.595578
ACSL5	chr10	114181344	114182698	-	x	MIRc	183	0.592953
PARD6G	chr18	77914724	77916238	+	x	MIRc	181	0.592406
LOC388906	chr22	42669425	42670284	-	x	MIRc	268	0.592318
ANKS4B	chr16	21262246	21263192	-	x	AluJr	1688	0.592282
C2orf81	chr2	74643281	74643999	+	x	MIRb	186	0.591224
GLE1	chr9	131301393	131303442	-	x	AluJo	1733	0.590172
CERS5	chr12	50521392	50525028	+	x	MIR	216	0.59004
NT5E	chr6	86200688	86202572	-	x	MIRc	233	0.588502
MCTS1	chrX	119749171	119751103	-	x	AluSx	2386	0.58665
ACOT4	chr14	74060153	74061374	-	x	AluJr	1853	0.586579
LOC100132356	chr5	43065239	43066500	+	x	AluSx3	1661	0.585359
ABHD5	chr3	43730291	43730968	-	x	AluSx1	2389	0.585296
RARRES1	chr3	158413075	158417030	+	x	AluJr4	1231	0.583078
PTPRG	chr3	62274316	62275140	-	x	MIR	236	0.582155
CD300LF	chr17	72690203	72691776	+	x	MIR	760	0.580363
BAD	chr11	64037809	64038864	+	x	FRAM	931	0.579858
CNNM4	chr2	97473979	97474632	-	x	AluJo	1731	0.579559
PLAC4	chr21	42547513	42548172	+	x	MIR3	549	0.579386
ERAP2	chr5	96234151	96234244	-	x	AluSx1	1775	0.579287
ACSL6	chr5	131288373	131289225	+	x	AluJb	1727	0.578682
MGC32805	chr5	121782925	121784142	+	x	FLAM_A	670	0.57791
FKBP1A-SDCBP2	chr20	1313095	1315577	+	x	MIR3	206	0.577666
BRCA2	chr13	32971774	32972849	-	x	MIR	717	0.577601
CENPV	chr17	16245705	16246491	+	x	AluJb	882	0.577299
BTBD18	chr11	57514376	57515090	+	x	AluSx1	2225	0.575995
TMEM194B	chr2	191373067	191374486	+	x	MIRc	241	0.575928
DDX53	chrX	23019805	23021526	-	x	MIR3	375	0.573501
TSPAN16	chr19	11437590	11438326	-	x	AluSq2	2074	0.572298
GUF1	chr4	44695296	44696708	-	x	MIR	518	0.571582
NOXO1	chr16	2031375	2032410	+	x	MIRb	257	0.571352
ACOT2	chr14	74034695	74035732	-	x	AluJb	565	0.570943
SLC22A24	chr11	62848188	62849711	+	x	MIR	225	0.569444
F5	chr1	169479593	169481910	+	x	MIR3	416	0.569093
SERPINE3	chr13	51914913	51915989	-	x	MIR	253	0.567931
GPX2	chr14	65405180	65406254	+	x	AluSz	2273	0.567618
CSMD1	chr8	2794000	2797418	+	x	AluJb	941	0.566298
NCAPD2	chr12	6639159	6640715	-	x	AluSp	2246	0.565666
PRRT3	chr3	9992401	9992888	+	x	AluSx	2272	0.565631
ABRA	chr8	107771029	107772202	+	x	AluYa5	2956	0.565242
C17orf66	chr17	34181339	34182183	+	x	MIR3	183	0.564779
STXBP1	chr9	130454524	130455392	-	x	AluSx1	1966	0.564748
TIRAP	chr11	126159390	126161381	-	x	AluSq	2258	0.563713
KIAA1407	chr3	113682521	113683946	+	x	AluJb	1626	0.563596
LOC284889	chr22	24232702	24236349	+	x	MIR	335	0.563334
SLC51B	chr15	65343261	65343900	-	x	AluSx	2252	0.563166
CYP2A6	chr19	41347608	41349516	+	x	MIRb	387	0.562686
ELN	chr7	73449385	73450171	-	x	AluSz	2130	0.562403
GSK3A	chr19	42733634	42734655	+	x	MIRb	234	0.561297
RHBDL2	chr1	39350569	39351665	+	x	AluSx	2259	0.558728
CCRN4L	chr4	139966398	139967709	-	x	AluJo	824	0.557068
IMMT	chr2	86422811	86423418	+	x	MIRb	234	0.556536
NDUFV2	chr18	9132965	9135404	-	x	MIRb	294	0.556034
FASTKD3	chr5	7862483	7863497	+	x	MIR	446	0.555001
TYMP	chr22	50965236	50967219	+	x	AluJb	1434	0.554356
LOC100506801	chr1	21620795	21621882	-	x	FLAM_C	864	0.553375
POLR3G	chr5	89810303	89810990	-	x	AluJb	460	0.553166
UPP2	chr2	158962066	158963005	-	x	MIRb	387	0.552793
CHORDC1	chr11	89956305	89959018	+	x	AluSp	2143	0.551474
CDS2	chr20	5175180	5176558	-	x	MIRb	577	0.551094
HEATR4	chr14	73960869	73962462	+	x	MIRc	287	0.550158
CEBPZ	chr2	37440514	37441928	+	x	AluSz	2132	0.550084
GPAT2	chr2	96690311	96690924	+	x	MIRb	217	0.55008
LOC402779	chr1	34338583	34340907	-	x	MIR	187	0.549766
PAPSS2	chr10	89505768	89506773	-	x	MIR3	259	0.548717
CCM2L	chr20	30608816	30610820	-	x	AluJb	1678	0.547994
FAM57A	chr17	642937	646833	-	x	MIRc	200	0.547846
THRSP	chr11	77778459	77779013	-	x	MIRb	612	0.547229
PEX1	chr7	92120557	92125733	+	x	AluJb	1535	0.546752
RNU6-19	chr12	11946358	11947222	+	x	MIRb	243	0.543799
ARHGEF26	chr3	153972194	153974896	-	x	AluSz	1930	0.543593
PPP2R3C	chr14	35554501	35555422	+	x	MIR3	258	0.542902
LOC100507300	chr11	43932033	43933544	+	x	MIR	400	0.54159
EMC3	chr3	10018022	10020137	+	x	AluSx1	2089	0.540794
DCTN1-AS1	chr2	74615434	74616526	-	x	FAM	954	0.540156
LOC100129931	chr4	7046598	7047753	+	x	MIR	199	0.540041
SIGLEC15	chr18	43421812	43422658	-	x	MIRc	482	0.539777
CCT8	chr21	30428444	30429395	+	x	MIR	225	0.53976
LYG1	chr2	99906277	99908394	+	x	MIRb	395	0.537808
TGFB3	chr14	76431074	76433217	+	x	MIRb	249	0.537082
MRPL23-AS1	chr11	2006311	2007615	+	x	MIR	377	0.535813
ZCWPW1	chr7	100003489	100005100	+	x	AluJo	1794	0.535154
FKBP4	chr12	2914479	2915661	-	x	MIR3	269	0.535003
FXR1	chr3	180696700	180698182	-	x	MIR3	196	0.53468
SMTNL1	chr11	57316848	57318651	-	x	MIR3	229	0.534301
DHRS4L1	chr14	24514407	24516480	-	x	AluSc8	2435	0.533602
NUDT5	chr10	12210146	12210781	+	x	AluSc	2322	0.533407
RINT1	chr7	105206894	105207420	-	x	AluJr	1462	0.532632
PRKCQ	chr10	6503553	6504732	+	x	MIRb	180	0.531374
ACVR2B-AS1	chr3	38490889	38492816	+	x	AluSc	2168	0.530571
POLR2L	chr11	839685	840248	+	x	AluJb	1806	0.529961
GPR62	chr3	51988796	51989685	-	x	MIRb	190	0.529237
DKK4	chr8	42231256	42232825	+	x	AluSx3	2134	0.528977
ENG	chr9	130578978	130580785	+	x	MIR	208	0.528358
GRM7	chr3	7783094	7785314	-	x	MIR	508	0.527135
TMPRSS11D	chr4	68691077	68693050	+	x	AluJr	1286	0.527038
MYH11	chr16	15799096	15799507	+	x	AluSz6	1694	0.525936
CBY1	chr22	39068661	39070059	-	x	MIR	192	0.525582
ENKUR	chr10	25270133	25271392	+	x	MIRb	439	0.5255
GP1BA	chr17	4837285	4839174	-	x	AluSx	2360	0.523616
CPE	chr4	166418956	166419817	-	x	MIRb	203	0.523265
ACMSD	chr2	135616317	135616898	-	x	MIR3	303	0.522871
CPT2	chr1	53676863	53677651	-	x	AluSq2	2183	0.521252
MOK	chr14	102690662	102691359	+	x	AluY	2654	0.520895
WDR11-AS1	chr10	122582215	122583189	+	x	AluY	2646	0.519958
DNAJB7	chr22	41254913	41256327	+	x	AluJr4	1582	0.518801
CYP3A4	chr7	99353957	99354836	+	x	AluSx	2110	0.517652
ARF4	chr3	57561175	57563538	+	x	AluJb	1772	0.517556
LINC00707	chr10	6884565	6885364	-	x	MIRb	458	0.514623
KIAA1731	chr11	93458145	93458962	-	x	AluSz	2165	0.51398
NOP16	chr5	175809183	175811051	+	x	AluJb	604	0.513293
ATP8B1	chr18	55326691	55327699	+	x	MIR3	250	0.512272
TRAF3IP3	chr1	209948516	209949739	-	x	MIRb	872	0.511652
ZNF32-AS3	chr10	44142227	44143817	-	x	MIRc	201	0.51126
ST6GALNAC2	chr17	74562084	74562580	+	x	MIRb	246	0.510873
SOX12	chr20	309694	311278	-	x	MIR	292	0.510114
ZNF41	chrX	47342116	47345147	+	x	AluYa8	1165	0.509962
CC2D2B	chr10	97772526	97773504	-	x	MIR	616	0.509109
GCM2	chr6	10873384	10875618	+	x	MIRc	200	0.50897
CA1	chr8	86240743	86241572	+	x	MIR	698	0.508262
VSIG2	chr11	124618091	124621281	+	x	MIRb	299	0.508173
ALDOB	chr9	104182538	104185508	+	x	MIR3	488	0.507398
DNMBP-AS1	chr10	101697013	101697671	-	x	MIRb	476	0.50684
FUCA2	chr6	143814003	143818018	+	x	FLAM_A	449	0.506528
DHODH	chr16	72056475	72058579	-	x	MIRb	323	0.506061
TTC28-AS1	chr22	28391228	28391803	-	x	MIRb	457	0.505337
GRIK1-AS1	chr21	31126105	31127407	-	x	MIRb	323	0.503846
PSMD5	chr9	123578196	123579025	+	x	MIRb	273	0.503755
WDR93	chr15	90254359	90255273	-	x	AluJr4	793	0.503749
BORA	chr13	73325657	73328435	-	x	MIRb	329	0.502853
ELMOD3	chr2	85616335	85618001	-	x	MIR	378	0.502453
RAD51	chr15	41020732	41021320	-	x	AluY	2476	0.502453
IQCC	chr1	32673883	32674560	-	x	AluSx	2170	0.501872
PDSS1	chr10	27031154	27033364	-	x	AluSc	2324	0.501844
PRDM8	chr4	81110903	81111247	-	x	MIR	417	0.5012
VSIG10	chr12	118501210	118502158	+	x	AluSx1	2289	0.499907
PDCD2	chr6	170883811	170886305	+	x	AluJo	1412	0.499024
OR13J1	chr9	35869435	35871051	+	x	MIR3	395	0.498615
CAMK1	chr3	9799421	9800356	+	x	AluSx	2255	0.497249
C20orf26	chr20	20340264	20343258	-	x	AluSp	2179	0.495756
DONSON	chr21	34949974	34951217	+	x	AluSx	2213	0.495587
SCGB2B3P	chr19	35134902	35137329	-	x	MIRb	300	0.495502
ARV1	chr1	231132900	231134401	-	x	AluJo	1966	0.495421
ZSWIM7	chr17	15883876	15885075	+	x	AluJb	1783	0.493057
LOC284837	chr21	45225096	45226049	+	x	AluSp	2381	0.492495
LRIT2	chr10	85980818	85981377	+	x	MIRb	244	0.491049
NEK11	chr3	131057903	131059347	-	x	MIR3	414	0.489331
MIR548AD	chr2	44776521	44779644	+	x	MIR3	203	0.48892
SLC1A4	chr2	65228002	65229390	-	x	FRAM	908	0.486048
BCMO1	chr16	81319037	81319729	-	x	AluJo	645	0.485949
CSRP2	chr12	77253966	77255680	+	x	MIRb	482	0.485855
ITSN2	chr2	24425315	24427919	+	x	AluSz	1993	0.484605
ITGA5	chr12	54796540	54797056	+	x	MIRb	677	0.484496
GABRB2	chr5	160975062	160975690	+	x	MIR	454	0.483198
C9orf96	chr9	136262278	136262934	-	x	MIRb	294	0.48316
ELK4	chr1	205601608	205602884	+	x	MIRb	410	0.480748
C17orf103	chr17	21141539	21142806	+	x	MIRb	280	0.480482
MRPL16	chr11	59573858	59576607	+	x	MIR	215	0.479156
FSTL1	chr3	120128939	120132185	+	x	MIRc	615	0.479006
PIEZO1	chr16	88783246	88785074	+	x	AluSx3	1207	0.477559
DPP4	chr2	162848307	162848989	+	x	AluY	2464	0.476895
AP3B2	chr15	83336437	83338157	+	x	MIRb	471	0.475473
TMEM204	chr16	1599779	1600490	-	x	AluJb	1722	0.474802
OSBPL10-AS1	chr3	31749542	31750410	-	x	AluJr4	908	0.473699
MST1	chr3	49724608	49725814	+	x	MIRc	182	0.47363
TRAF3IP2-AS1	chr6	111890091	111890753	-	x	MIR	775	0.472583
TG	chr8	134058933	134059796	-	x	MIRb	350	0.471527
LRRC14	chr8	145743932	145745834	-	x	MIRb	202	0.470842
OXA1L	chr14	23235214	23235993	-	x	AluSq	2554	0.469647
TMEM139	chr7	142983818	142984684	-	x	MIRb	234	0.46947
RAG2	chr11	36619827	36620486	+	x	MIRb	525	0.468049
OTUB2	chr14	94513575	94516038	-	x	AluJr	2015	0.467223
CLDN18	chr3	137742144	137742945	-	x	MIR3	332	0.466981
MCM2	chr3	127338917	127340201	-	x	MIR	307	0.46646
MYO19	chr17	34853723	34855428	+	x	MIRb	609	0.465828
THBS1	chr15	39878923	39879879	-	x	MIR	537	0.465695
MIR5695	chr6	126427533	126434100	+	x	AluSx1	2333	0.465421
SNAP25-AS1	chr20	10177276	10178055	+	x	AluJb	2065	0.465274
MATN2	chr8	99043240	99044815	-	x	MIRb	268	0.460837
CAPN9	chr1	230932688	230935613	-	x	MIR3	256	0.459201
RTL1	chr14	101351138	101353084	+	x	MIR	220	0.459151
ADA	chr20	43248723	43250670	+	x	MIR3	263	0.458892
LZTS1-AS1	chr8	20146020	20147021	-	x	MIR	320	0.457569
FAM177B	chr1	222923788	222927149	-	x	MIRc	365	0.457219
SFTPD	chr10	81697964	81698734	+	x	MIR3	291	0.456815
LOC286114	chr8	20841524	20842098	-	x	MIRc	187	0.456742
LOC100130264	chr20	19264244	19265077	+	x	MIRb	206	0.455305
LOC153684	chr5	43044618	43046205	-	x	AluJb	1382	0.455285
YIF1A	chr11	66052311	66055021	+	x	AluJb	2144	0.454831
TMC4	chr19	54663900	54665027	+	x	MIR3	203	0.454815
LYVE1	chr11	10581557	10582726	+	x	MIR3	216	0.454547
TATDN1	chr8	125506021	125506835	+	x	AluSc8	1238	0.454303
CPB2	chr13	46632469	46633807	+	x	MIR	713	0.454254
PIP	chr7	142832255	142833176	-	x	MIRc	311	0.452812
TEDDM1	chr1	182367058	182367901	+	x	MIRb	298	0.452499
MYRIP	chr3	40251830	40253133	-	x	MIRb	414	0.452225
PLD4	chr14	105395914	105396726	-	x	MIR	404	0.450914
SLC5A9	chr1	48702911	48704240	-	x	MIRc	248	0.449306
EIF2S2	chr20	32681288	32682102	+	x	AluJr4	1828	0.44628
CREBL2	chr12	12797872	12798939	-	x	MIRb	298	0.444941
PCDH12	chr5	141321963	141324839	+	x	MIRc	280	0.444911
TMPRSS11GP	chr4	68859533	68861069	+	x	MIRb	410	0.444548
GRID1-AS1	chr10	87338894	87341701	-	x	MIRb	300	0.443421
PFKM	chr12	48539885	48540571	-	x	MIRb	243	0.443396
TSPAN11	chr12	31132577	31133503	-	x	MIRb	416	0.442861
LOC253044	chr15	77939744	77940574	-	x	MIRb	502	0.442292
TYW1	chr7	66659737	66660859	-	x	MIR3	305	0.442244
CDK15	chr2	202758865	202759599	-	x	MIR	368	0.439202
CD5	chr11	60895120	60895834	-	x	AluJr	1619	0.439119
NODAL	chr10	72190340	72192458	+	x	FLAM_C	919	0.437994
ASIP	chr20	32847346	32848375	-	x	AluSq	1458	0.437872
CYP3A7-CYP3AP1	chr7	99334315	99336119	+	x	MIRc	310	0.436995
CTHRC1	chr8	104386323	104388057	-	x	MIR	969	0.435316
GBP3	chr1	89473097	89474570	+	x	MIRb	383	0.434952
ABTB2	chr11	34171634	34174326	+	x	AluJr	989	0.434767
IGSF22	chr11	18728612	18730582	+	x	MIRb	446	0.434579
CXCL17	chr19	42936680	42938178	+	x	MIR	212	0.434051
RMND1	chr6	151725616	151727540	+	x	AluSg	2017	0.432781
LRRC40	chr1	70615845	70617644	+	x	AluSx	2314	0.432665
UBA5	chr3	132375677	132376841	-	x	AluSz	2253	0.432342
LOC100996307	chr19	42925058	42925670	-	x	AluJo	2012	0.431813
NAPG	chr18	10551039	10552268	-	x	AluJb	410	0.430426
PRNP	chr20	4666143	4666802	-	x	AluJo	1856	0.429045
CSNK1A1P1	chr15	37093337	37094324	+	x	MIR	632	0.428567
CC2D2A	chr4	15502587	15504729	-	x	MIRb	299	0.428533
MMRN2	chr10	88695114	88697784	+	x	AluSz6	751	0.427158
SCAP	chr3	47456398	47456986	+	x	MIR	545	0.426514
GPT	chr8	145732265	145733992	-	x	MIRb	247	0.425739
PSG1	chr19	43383448	43384347	+	x	AluSg	1873	0.422354
TTC30B	chr2	178412760	178414938	+	x	FLAM_A	575	0.421049
DARS2	chr1	173822931	173824176	-	x	AluJr	1786	0.421005
CPNE2	chr16	57181673	57182972	-	x	AluJb	1312	0.420464
FBXL8	chr16	67195615	67196486	-	x	AluSx1	2197	0.419843
SLC12A7	chr5	1050182	1050719	+	x	AluSz	2081	0.419625
ZNF446	chr19	58989251	58991695	-	x	AluSq	2233	0.419478
ARL13A	chrX	100241704	100242612	-	x	MIRc	417	0.419349
COG7	chr16	23420695	23423251	+	x	AluSz	2219	0.418872
CHRM5	chr15	34281292	34281919	-	x	MIRc	244	0.417546
SPINK13	chr5	147665528	147666887	-	x	MIR3	254	0.417099
OFD1	chrX	13785644	13786582	-	x	MIRc	208	0.416716
PION	chr7	76943645	76945320	+	x	MIRb	516	0.415988
DSCAM-AS1	chr21	41754447	41755076	-	x	AluSx	2221	0.415714
SMCR5	chr17	17680828	17681778	+	x	MIRb	502	0.414493
RBP3	chr10	48380749	48381793	+	x	MIR	561	0.413207
SAMD14	chr17	48192347	48193812	+	x	MIRc	573	0.412918
LAMA4	chr6	112428343	112429698	+	x	MIRb	274	0.411274
C3orf67	chr3	58870019	58870891	+	x	MIRc	447	0.411112
GCNT7	chr20	55067501	55068569	+	x	AluSc5	2358	0.408676
ATP13A5	chr3	192993803	192994767	+	x	MIRc	263	0.407148
ZNF544	chr19	58769740	58771057	-	x	MIRb	371	0.406712
PKD1L3	chr16	71966589	71967486	+	x	AluSz	2030	0.404883
USH2A	chr1	215798703	215799691	+	x	MIRc	193	0.404363
SNF8	chr17	47012901	47013756	+	x	AluSx	1970	0.402852
LOC100288079	chr1	185301969	185302849	+	x	FLAM_A	981	0.401987
ATP6V1B1	chr2	71188721	71189414	-	x	MIR3	203	0.40097
PRSS37	chr7	141535435	141536477	+	x	MIRb	605	0.400884
TTPAL	chr20	43107725	43108723	-	x	AluSx	1790	0.400481
MLANA	chr9	5895638	5897566	-	x	MIR3	201	0.400361
LOC284385	chr19	9742627	9745900	-	x	AluSg4	2461	0.400353
EXOC3L1	chr16	67219576	67220224	+	x	MIR3	251	0.399079
RIT1	chr1	155873929	155874632	+	x	AluSz	767	0.39886
RFX4	chr12	106995764	106996540	-	x	MIR	299	0.398801
TP53TG5	chr20	44006538	44007386	+	x	AluSz	1918	0.392999
IPO5	chr13	98606246	98607290	-	x	AluJb	1908	0.391459
ZKSCAN3	chr6	28317365	28318393	-	x	MIR	792	0.389672
SNX22	chr15	64446102	64446970	-	x	AluSp	1596	0.389308
RDH13	chr19	55555492	55556110	+	x	MIRc	240	0.388714
PLCD4	chr2	219500849	219502339	-	x	MIRb	385	0.388198
NUDT15	chr13	48609623	48611928	-	x	FLAM_C	768	0.388184
RNU6-66	chr19	46806009	46806721	+	x	MIRb	423	0.38682
TUSC1	chr9	25678771	25679581	+	x	AluSc8	2563	0.38673
HAAO	chr2	42993649	42994362	+	x	AluJb	1429	0.386344
LOC574538	chr12	248783	249888	+	x	MIRb	299	0.386135
GOLGA6L7P	chr15	29089643	29090648	+	x	AluSp	1396	0.384692
NUP85	chr17	73231293	73232365	-	x	FLAM_C	772	0.384394
ANKRD20A12P	chr1	142697119	142698002	+	x	AluSg	2241	0.3838
EXOSC8	chr13	37580229	37582500	-	x	MIR	433	0.383612
CMC4	chrX	154289977	154291750	+	x	MIR	697	0.383376
DIO2-AS1	chr14	80920490	80921504	-	x	MIRb	577	0.382915
ZNF789	chr7	99081548	99082434	-	x	MIRb	432	0.381611
ADCK3	chr1	227173270	227176840	-	x	MIRc	219	0.380651
CEACAM1	chr19	43014613	43015444	+	x	MIRb	727	0.379369
GREB1L	chr18	19101496	19102825	-	x	AluSc	2268	0.377995
LOC339666	chr22	32779775	32780600	-	x	AluY	2544	0.37782
MAGI2-AS2	chr7	78641551	78642628	-	x	MIR3	411	0.377155
DNAH11	chr7	21937613	21940496	-	x	MIRc	209	0.374476
HIPK4	chr19	40889324	40890209	+	x	AluJo	1801	0.37255
PQLC3	chr2	11318099	11319738	-	x	MIRb	526	0.369759
C10orf129	chr10	96970774	96973463	-	x	MIRb	459	0.36865
GJA4	chr1	35259568	35260788	-	x	MIRb	214	0.368643
GPR68	chr14	91696679	91699289	+	x	AluSz	2059	0.367922
BAIAP2L1	chr7	97923283	97924744	+	x	AluJo	842	0.367541
WDR5B	chr3	122132289	122133305	+	x	AluSz6	2073	0.366516
PATE3	chr11	125657932	125658976	-	x	MIRb	306	0.366112
ACSF2	chr17	48550612	48552733	-	x	AluSx	2267	0.365418
KPNA5	chr6	117001819	117002568	-	x	AluSc	2478	0.364976
EIF2B5	chr3	183850648	183853000	-	x	MIR	874	0.364876
PCP2	chr19	7696674	7697625	+	x	MIR3	280	0.362602
ABI3BP	chr3	100471589	100472561	+	x	AluJr4	1586	0.359
PNKD	chr2	219150703	219151478	-	x	AluSz	914	0.357831
ZNF45	chr19	44428285	44428991	+	x	MIR	530	0.355618
FAM22G	chr9	99688031	99692704	-	x	AluSg4	2565	0.354418
PDXK	chr21	45180090	45181389	-	x	AluSz	2453	0.35319
MASP1	chr3	187009590	187010603	+	x	MIRb	378	0.352861
RBKS	chr2	28003841	28004763	+	x	AluJo	1774	0.351276
IDNK	chr9	86258677	86259506	-	x	AluSx1	2045	0.350522
PPP2R3A	chr3	135800723	135801906	-	x	AluJb	1798	0.346261
APOBEC2	chr6	41019666	41021372	-	x	MIRb	245	0.345932
RCE1	chr11	66611273	66613006	-	x	MIR3	298	0.34554
NRF1	chr7	129250245	129251648	-	x	AluJb	1969	0.345419
TGFBR3L	chr19	7980517	7981239	-	x	AluJr	1612	0.345242
AKAP9	chr7	91735900	91736962	-	x	AluY	2276	0.344462
DOLK	chr9	131707762	131709264	+	x	AluSp	2394	0.341947
PTPN18	chr2	131126784	131128170	-	x	MIR	367	0.341135
FAM196B	chr5	169342089	169343126	+	x	MIR3	310	0.340027
MGC15885	chr15	62930605	62931631	+	x	MIRc	246	0.339398
BAG2	chr6	57049635	57051132	-	x	AluSx3	2390	0.338999
MGARP	chr4	140188092	140189249	+	x	AluJr	1883	0.337932
CAMK2D	chr4	114372233	114373079	+	x	MIRb	460	0.337859
HMGB4	chr1	34325807	34326673	-	x	MIRb	530	0.332935
OR52W1	chr11	6219376	6220981	-	x	MIR3	195	0.330558
TMEM109	chr11	60686416	60687398	-	x	MIRb	370	0.327829
TRUB2	chr9	131083761	131084686	+	x	AluJr4	1070	0.327515
ADAMTS13	chr9	136323850	136324721	-	x	MIR	363	0.325742
SPRYD4	chr12	56863670	56864293	-	x	AluSz6	2301	0.325385
SDS	chr12	113829545	113830831	+	x	AluSz	851	0.325105
CHIT1	chr1	203185135	203185893	+	x	MIR	218	0.323968
ACTA2	chr10	90694476	90698055	+	x	MIRb	884	0.321304
LOC400548	chr16	85180526	85181350	-	x	MIRb	347	0.320185
ESRG	chr3	54667222	54668225	+	x	MIR	821	0.319525
OIP5	chr15	41601570	41602524	+	x	AluJr	1433	0.31534
SETMAR	chr3	4358447	4359965	-	x	FLAM_C	827	0.311477
GJD4	chr10	35893831	35894881	-	x	MIRc	236	0.307807
MST1L	chr1	17081063	17081963	+	x	MIR3	216	0.305203
NAGA	chr22	42454195	42455567	+	x	AluY	2560	0.303453
BMP8B	chr1	40222987	40224358	+	x	AluSq2	1934	0.301251
CRLF1	chr19	18703763	18704787	+	x	AluJb	1655	0.300502
ESAM	chr11	124623935	124625159	+	x	MIRc	513	0.299579
ZNF764	chr16	30564797	30565805	+	x	MIRc	217	0.294924
C10orf25	chr10	45495131	45496142	+	x	MIRb	336	0.293867
FREM3	chr4	144497446	144498840	+	x	MIR3	296	0.293015
CCNK	chr14	99973332	99974679	-	x	AluJb	1592	0.292235
POLD4	chr11	67118286	67119684	+	x	AluY	2264	0.28907
DNAJC9-AS1	chr10	75035501	75036923	-	x	FLAM_C	766	0.28806
ASCL5	chr1	201084239	201086336	+	x	AluSx1	2168	0.285345
ST8SIA6-AS1	chr10	17446480	17447408	-	x	AluJo	1259	0.276026
RNF138	chr18	29702612	29703506	-	x	AluSz	2416	0.275294
NDUFS7	chr19	1392144	1393293	-	x	AluJr	1097	0.274399
LOC253039	chr9	123616614	123617510	-	x	MIR3	236	0.2737
ZSCAN32	chr16	3431454	3433117	+	x	AluSz6	1797	0.271965
C1QTNF7	chr4	15433074	15437412	-	x	AluSz	2214	0.271334
CYB561D1	chr1	110042417	110045009	-	x	MIRc	360	0.270971
PSG3	chr19	43224821	43225804	+	x	AluSp	2271	0.270525
POPDC3	chr6	105610576	105611691	+	x	AluSz6	1960	0.261391
NMNAT3	chr3	139278153	139279321	+	x	MIR3	442	0.25622
FCHSD1	chr5	141025631	141026692	+	x	MIR	911	0.255972
MEP1B	chr18	29792746	29793989	-	x	MIRb	550	0.247794
WDR19	chr4	39286682	39287927	-	x	FAM	928	0.247331
LOC389634	chr12	8508672	8510217	+	x	MIR3	181	0.247238
PLD6	chr17	17105167	17106189	+	x	AluSx	2033	0.245431
SNORD121B	chr9	33934364	33935387	-	x	AluSx	1438	0.245142
ASB9P1	chr15	93339777	93340802	-	x	MIRb	181	0.244566
KCNMB1	chr5	169808729	169809763	+	x	AluSp	602	0.242007
NUDT4	chr12	93796056	93797248	-	x	FLAM_C	892	0.241621
EVC	chr4	5810509	5811413	-	x	MIR3	526	0.237505
LURAP1L	chr9	12756706	12759623	-	x	MIRb	270	0.235562
PMM1	chr22	41973193	41974468	+	x	MIR3	296	0.223359
LOC100126784	chr11	19731236	19732544	+	x	AluSp	1083	0.223103
FGF1	chr5	142077576	142079277	+	x	MIRb	397	0.210648
