# Supplementary material for: Identification of antisense long noncoding RNAs that function as SINEUPs in human cells
Source: Sci Rep. 2016 Sep 20;6:33605. doi: 10.1038/srep33605 (PMC5028707; doi:10.1038/srep33605)
Supplement: Supplementary Dataset 2 [file srep33605-s3.xls]

## Sheet: x_sine_AUG_129_supplT2
Name	Chromosome	Start	End	Strand	Class	Repeat	Length	FPKM
CDR1	chrX	139860621	139870937	+	x	MIRb	945	27.3053
NDRG4	chr16	58545227	58547597	-	x	AluSz	2357	4.01509
FAM45B	chr10	120896021	120897668	-	x	AluSx	2307	3.51085
FAM90A1	chr12	8380062	8381684	+	x	AluSq2	2126	2.95445
BEND3P3	chr10	81440171	81449671	-	x	AluSq2	2032	2.89394
IFIT3	chr10	91091914	91095291	-	x	AluSg	1890	2.82058
ZBTB20-AS1	chr3	114070760	114073397	-	x	MIRc	586	2.59146
KIRREL3-AS2	chr11	126804627	126822740	-	x	MIR3	272	2.50832
SYT15	chr10	46966479	46972955	+	x	MIRb	256	2.04967
CNOT2	chr12	70632942	70637459	-	x	MIRb	191	2.03778
MKNK1-AS1	chr1	47029044	47029445	-	x	MIR3	270	1.94327
C3orf49	chr3	63807801	63809606	-	x	MIRb	299	1.88686
TMEM14E	chr3	152055732	152059689	+	x	AluJr	1421	1.74061
H2AFY2	chr10	71807359	71812759	-	x	MIR	691	1.68
CLPTM1	chr19	45457551	45458170	-	x	MIR3	192	1.61514
LOC148696	chr1	207991820	207997116	-	x	MIRc	182	1.54628
FRG1B	chr20	29629312	29633659	-	x	AluSz	2312	1.46546
C11orf42	chr11	6222859	6229822	-	x	AluSx	1916	1.44127
TRIM13	chr13	50573540	50575247	-	x	MIR3	279	1.43164
NAPA-AS1	chr19	47987559	47988119	-	x	MIR	678	1.37139
RSPH3	chr6	159420969	159422685	+	x	MIR	581	1.36332
TDRG1	chr6	40346156	40358356	-	x	MIR3	233	1.3489
DLGAP1-AS5	chr18	4257786	4265405	-	x	AluSc	2223	1.33877
LSAMP-AS3	chr3	116425035	116442701	-	x	MIRc	197	1.33488
LOC441454	chr9	99670218	99672959	-	x	AluY	2571	1.31819
TMEM126A	chr11	85364633	85365594	-	x	AluSq	2376	1.27547
MAP3K14-AS1	chr17	43345635	43346236	-	x	FLAM_A	851	1.25396
GLTPD2	chr17	4691677	4693497	-	x	AluSg	1108	1.24149
OMG	chr17	29617869	29627266	+	x	AluSx	2229	1.22427
NUDT13	chr10	74872922	74874220	-	x	AluSp	2579	1.2142
TCF7	chr5	133474402	133475407	-	x	MIR	232	1.20398
ANKRD19P	chr9	95597621	95601342	-	x	AluSc	2526	1.19005
MSH5-SAPCD1	chr6	31731924	31732888	-	x	AluJb	956	1.17354
BRD7P3	chr6	118821402	118826487	-	x	AluJb	1467	1.16166
DLEU1	chr13	50655626	50657385	-	x	MIRb	656	1.14464
ZSWIM1	chr20	44510810	44513056	-	x	AluY	2600	1.13308
NPY6R	chr5	137134362	137142738	-	x	MIRb	200	1.09925
FAM71C	chr12	100032840	100045686	-	x	AluSx1	2188	1.08805
EVI2B	chr17	29629755	29635060	+	x	AluSx	2035	1.07499
COL10A1	chr6	116442489	116450355	+	x	MIRc	180	1.05039
THEM5	chr1	151825182	151826614	+	x	MIRc	210	0.995197
EVA1B	chr1	36789209	36789693	+	x	MIRb	479	0.974259
PFN4	chr2	24345091	24346068	+	x	AluSq2	2175	0.96468
C2orf15	chr2	99763395	99764054	-	x	FLAM_C	924	0.946636
PPP1R12A	chr12	80329135	80331211	+	x	FRAM	717	0.945072
IGFL4	chr19	46543032	46544830	+	x	AluYg6	314	0.943731
FAM86B1	chr8	12048230	12051636	+	x	AluSx	2093	0.90747
HSD17B1	chr17	40701308	40706792	-	x	MIRb	442	0.89505
MYOT	chr5	137204122	137209939	-	x	AluJr	1175	0.882135
ITGA2	chr5	52384896	52388356	-	x	MIR3	315	0.820255
CCNJ	chr10	97804146	97804991	-	x	MIR	477	0.817709
TRABD	chr22	50630153	50631695	-	x	AluSx	2245	0.817309
ZBTB32	chr19	36203547	36205459	-	x	MIRc	650	0.808722
ACOT6	chr14	74083271	74084580	-	x	FLAM_A	846	0.788215
C18orf8	chr18	21103631	21104222	-	x	AluJr4	1563	0.770949
AKR7A2P1	chr1	113466937	113467411	-	x	AluSx4	1037	0.754769
METTL20	chr12	31814362	31815327	-	x	AluSq2	2130	0.750187
FAM177A1	chr14	35514061	35514842	-	x	AluSx	2279	0.748069
ALOX12P2	chr17	6803300	6804329	-	x	AluSq2	2185	0.747112
LIFR	chr5	38595018	38595674	+	x	LFSINE_Vert	332	0.745684
TMED10P1	chr8	146223597	146224685	-	x	AluSz	1997	0.739758
RPL5	chr1	93304947	93307160	-	x	AluJo	1485	0.725702
SPDYE3	chr7	99903938	99905702	-	x	AluJb	1277	0.723342
OR2H2	chr6	29555156	29558129	-	x	MIR	661	0.721123
ATP5S	chr14	50787718	50789788	-	x	MIR3	248	0.708552
VSIG8	chr1	159824915	159826849	+	x	MIR3	348	0.708206
HLA-L	chr6	30234579	30236039	-	x	AluSp	2039	0.702087
C2orf88	chr2	191061046	191067112	-	x	AluJb	1837	0.697004
PSMA3	chr14	58711425	58713216	-	x	AluSc	2391	0.671158
ITFG2	chr12	2920709	2922075	-	x	MIRb	202	0.666677
UBOX5-AS1	chr20	3091100	3092429	-	x	FLAM_C	999	0.664207
CELA2B	chr1	15802330	15803260	-	x	AluSx	1914	0.664101
MXRA8	chr1	1292964	1293975	+	x	AluSq2	1965	0.653752
ODF3B	chr22	50970898	50971654	+	x	AluJr	1194	0.650163
CDHR2	chr5	175968728	175969887	-	x	MIRc	220	0.648246
MIR4269	chr2	240224767	240229050	-	x	MIR	340	0.644692
THAP7-AS1	chr22	21357054	21357721	-	x	AluY	1392	0.641657
COL26A1	chr7	101005664	101006400	-	x	MIRb	188	0.639627
MIR155HG	chr21	26938389	26943364	-	x	MIR	687	0.629888
LOC100507066	chr12	122879264	122880515	-	x	AluSc	1890	0.629531
OAZ3	chr1	151738616	151740119	-	x	MIR3	183	0.627499
MYADML2	chr17	79904596	79905667	+	x	AluSg	2249	0.625845
PNPLA4	chrX	7895583	7897398	+	x	MIRc	283	0.622637
ARSB	chr5	78280950	78281975	+	x	MIRc	273	0.616522
KIAA1967	chr8	22470944	22474061	-	x	AluSg	2343	0.598859
ACOT2	chr14	74034695	74035732	-	x	AluJb	565	0.570943
SERPINE3	chr13	51914913	51915989	-	x	MIR	253	0.567931
TIRAP	chr11	126159390	126161381	-	x	AluSq	2258	0.563713
GPR62	chr3	51988796	51989685	-	x	MIRb	190	0.529237
LINC00707	chr10	6884565	6885364	-	x	MIRb	458	0.514623
ZNF32-AS3	chr10	44142227	44143817	-	x	MIRc	201	0.51126
SCGB2B3P	chr19	35134902	35137329	-	x	MIRb	300	0.495502
SLC1A4	chr2	65228002	65229390	-	x	FRAM	908	0.486048
GABRB2	chr5	160975062	160975690	+	x	MIR	454	0.483198
LRRC14	chr8	145743932	145745834	-	x	MIRb	202	0.470842
MCM2	chr3	127338917	127340201	-	x	MIR	307	0.46646
LZTS1-AS1	chr8	20146020	20147021	-	x	MIR	320	0.457569
LOC286114	chr8	20841524	20842098	-	x	MIRc	187	0.456742
LOC153684	chr5	43044618	43046205	-	x	AluJb	1382	0.455285
GRID1-AS1	chr10	87338894	87341701	-	x	MIRb	300	0.443421
ASIP	chr20	32847346	32848375	-	x	AluSq	1458	0.437872
PSG1	chr19	43383448	43384347	+	x	AluSg	1873	0.422354
FBXL8	chr16	67195615	67196486	-	x	AluSx1	2197	0.419843
TTPAL	chr20	43107725	43108723	-	x	AluSx	1790	0.400481
TP53TG5	chr20	44006538	44007386	+	x	AluSz	1918	0.392999
IPO5	chr13	98606246	98607290	-	x	AluJb	1908	0.391459
ZKSCAN3	chr6	28317365	28318393	-	x	MIR	792	0.389672
SNX22	chr15	64446102	64446970	-	x	AluSp	1596	0.389308
NUDT15	chr13	48609623	48611928	-	x	FLAM_C	768	0.388184
LOC339666	chr22	32779775	32780600	-	x	AluY	2544	0.37782
GJA4	chr1	35259568	35260788	-	x	MIRb	214	0.368643
PATE3	chr11	125657932	125658976	-	x	MIRb	306	0.366112
KPNA5	chr6	117001819	117002568	-	x	AluSc	2478	0.364976
ZNF45	chr19	44428285	44428991	+	x	MIR	530	0.355618
FAM22G	chr9	99688031	99692704	-	x	AluSg4	2565	0.354418
IDNK	chr9	86258677	86259506	-	x	AluSx1	2045	0.350522
APOBEC2	chr6	41019666	41021372	-	x	MIRb	245	0.345932
RCE1	chr11	66611273	66613006	-	x	MIR3	298	0.34554
TGFBR3L	chr19	7980517	7981239	-	x	AluJr	1612	0.345242
HMGB4	chr1	34325807	34326673	-	x	MIRb	530	0.332935
TMEM109	chr11	60686416	60687398	-	x	MIRb	370	0.327829
ADAMTS13	chr9	136323850	136324721	-	x	MIR	363	0.325742
SETMAR	chr3	4358447	4359965	-	x	FLAM_C	827	0.311477
GJD4	chr10	35893831	35894881	-	x	MIRc	236	0.307807
DNAJC9-AS1	chr10	75035501	75036923	-	x	FLAM_C	766	0.28806
LOC253039	chr9	123616614	123617510	-	x	MIR3	236	0.2737
C1QTNF7	chr4	15433074	15437412	-	x	AluSz	2214	0.271334
SNORD121B	chr9	33934364	33935387	-	x	AluSx	1438	0.245142
ASB9P1	chr15	93339777	93340802	-	x	MIRb	181	0.244566
