# Supplementary material for: Identification of antisense long noncoding RNAs that function as SINEUPs in human cells
Source: Sci Rep. 2016 Sep 20;6:33605. doi: 10.1038/srep33605 (PMC5028707; doi:10.1038/srep33605)
Supplement: Supplementary Dataset 3 [file srep33605-s4.xls]

## Sheet: Sheet1
experiment_name (chr12:80328191-80328391)	neg_strand_value	pos_strand_value
K562 erythroblastic leukemia response to hemin, 01hr40min, biol rep2 : CNhs12691 ctss	0	11.59
mesenchymal stem cells (adipose derived), adipogenic induction, 01hr20min, biol rep2 : CNhs13598 ctss	0	3.71
K562 erythroblastic leukemia response to hemin, 00hr00min, biol rep1 : CNhs12458 ctss	0	3.13
optic nerve, donor1 : CNhs13449 ctss	0	2.86
ARPE-19 EMT induced with TGF-beta and TNF-alpha, 12hr00min, biol rep3 : CNhs14531 ctss	0	2.63
tongue epidermis (fungiform papillae), donor1 : CNhs13460 ctss	0	2.58
common myeloid progenitor CMP, donor1 : CNhs12518 ctss	0	2.49
achilles tendon, donor2 : CNhs13435 ctss	0	2.43
Whole blood (ribopure), donor090309, donation3 : CNhs11948 ctss	0	2.28
MCF7 breast cancer cell line response to HRG, 03hr00min, biol rep1 : CNhs12443 ctss	0	2.1
brain, fetal, pool1 : CNhs11797 ctss	0	2
promyelocytes/myelocytes PMC, donor1 : CNhs12520 ctss	0	1.91
iPS differentiation to neuron, control donor C11-CRL2429, day06, rep1 : CNhs14046 ctss	0	1.86
Myoblast differentiation to myotubes, day00, control donor2 : CNhs14567 ctss	0	1.84
K562 erythroblastic leukemia response to hemin, 12hr, biol rep1 : CNhs12470 ctss	0	1.8
iPS differentiation to neuron, down-syndrome donor C18-CCL54, day12, rep1 : CNhs13837 ctss	0	1.7
K562 erythroblastic leukemia response to hemin, 01hr20min, biol rep1 : CNhs12463 ctss	0	1.64
Hair Follicle Dermal Papilla Cells, donor1 : CNhs12501 ctss	0	1.56
COBL-a rinderpest(-C) infection, 48hr, biol rep1 : CNhs14444 ctss	0	1.55
Neurons, donor1 : CNhs12338 ctss	0	1.55
Skeletal Muscle Cells, donor2 : CNhs11983 ctss	0	1.54
MCF7 breast cancer cell line response to EGF1, 01hr00min, biol rep2 : CNhs12479 ctss	0.37	1.47
ARPE-19 EMT induced with TGF-beta and TNF-alpha, 42hr00min, biol rep3 : CNhs14540 ctss	0	1.44
Monocyte-derived macrophages response to LPS, 08hr, donor1 (t16 Subject1) : CNhs12927 ctss	0	1.43
Fibroblast - skin spinal muscular atrophy, donor3 (nuclear fraction) : CNhs12398 ctss	0.71	1.42
MCF7 breast cancer cell line response to EGF1, 00hr30min, biol rep2 : CNhs12477 ctss	1.37	1.37
ARPE-19 EMT induced with TGF-beta and TNF-alpha, 60hr00min, biol rep3 : CNhs14543 ctss	0	1.36
HES3-GFP Embryonic Stem cells, cardiomyocytic induction, day02, biol rep1 : CNhs13654 ctss	0	1.35
Eosinophils, donor2 : CNhs12548 ctss	0	1.32
temporal lobe, fetal, donor1, tech rep1 : CNhs11772 ctss	0.44	1.31
artery, adult : CNhs12843 ctss	1.31	1.31
Monocyte-derived macrophages response to LPS, 14hr, donor1 (t19 Subject1) : CNhs12929 ctss	0	1.27
hippocampus, newborn, donor10223 : CNhs14081 ctss	0	1.26
CD8+ T Cells (pluriselect), donor090612, donation1 : CNhs12182 ctss	0	1.25
HES3-GFP Embryonic Stem cells, cardiomyocytic induction, day01, biol rep3 : CNhs13725 ctss	0	1.24
Monocyte-derived macrophages response to udorn influenza infection, 00hr00min, donor2 (150 120:Ud 0h) : CNhs13646 ctss	0	1.22
K562 erythroblastic leukemia response to hemin, 00hr45min, biol rep3 : CNhs12789 ctss	0	1.22
K562 erythroblastic leukemia response to hemin, 01hr00min, biol rep1 : CNhs12462 ctss	0	1.22
duodenum, fetal, donor1, tech rep1 : CNhs11781 ctss	0	1.21
MCF7 breast cancer cell line response to HRG, 03hr00min, biol rep2 : CNhs12660 ctss	0	1.18
iPS differentiation to neuron, down-syndrome donor C18-CCL54, day18, rep1 : CNhs13838 ctss	0	1.15
pineal gland, adult, donor10258 : CNhs14230 ctss	0	1.14
iPS differentiation to neuron, control donor C32-CRL1502, day18, rep3 : CNhs14055 ctss	0	1.12
MCF7 breast cancer cell line response to HRG, 00hr45min, biol rep3 : CNhs12756 ctss	0	1.11
iPS differentiation to neuron, control donor C11-CRL2429, day06, rep3 : CNhs14050 ctss	0.28	1.11
iPS differentiation to neuron, control donor C11-CRL2429, day12, rep1 : CNhs14047 ctss	0	1.08
pineal gland - adult, donor10196 : CNhs13804 ctss	0	1.07
Fibroblast - Cardiac, donor2 : CNhs11378 ctss	0	1.07
caudate nucleus, newborn, donor10223 : CNhs14071 ctss	1.75	1.05
mesenchymal stem cells (adipose derived), adipogenic induction, 12hr00min, biol rep1 : CNhs13612 ctss	0	1.04
chronic lymphocytic leukemia (T-CLL) cell line:SKW-3 : CNhs11714 ctss	0	1.02
H9 Embryoid body cells, melanocytic induction, day34, biol rep3 (H9EB-3 d34) : CNhs12919 ctss	0	0.99
Mast cell - stimulated, donor1 : CNhs11073 ctss	0.49	0.99
iPS differentiation to neuron, control donor C11-CRL2429, day12, rep3 : CNhs14051 ctss	0	0.98
MCF7 breast cancer cell line response to HRG, 01hr00min, biol rep2 : CNhs12655 ctss	0.47	0.94
iPS differentiation to neuron, down-syndrome donor C18-CCL54, day12, rep3 : CNhs14065 ctss	0	0.94
iPS differentiation to neuron, down-syndrome donor C18-CCL54, day06, rep2 : CNhs14061 ctss	0.94	0.94
merkel cell carcinoma cell line:MKL-1 : CNhs12838 ctss	0.47	0.94
MCF7 breast cancer cell line response to EGF1, 03hr30min, biol rep3 : CNhs12748 ctss	0	0.93
Bronchial Epithelial Cell, donor4 : CNhs12054 ctss	0	0.92
rectum, fetal, donor1 : CNhs11777 ctss	0	0.91
adipose, donor1 : CNhs13972 ctss	0	0.9
spinal cord, adult, donor10252 : CNhs12227 ctss	0	0.89
MCF7 breast cancer cell line response to HRG, 06hr, biol rep2 : CNhs12665 ctss	0	0.89
medial frontal gyrus - adult, donor10196 : CNhs13796 ctss	0	0.89
Skeletal Muscle Satellite Cells, donor2 : CNhs11964 ctss	0.29	0.87
iPS differentiation to neuron, control donor C32-CRL1502, day12, rep1 : CNhs13828 ctss	0.17	0.87
Mast cell, donor3 : CNhs12593 ctss	0.43	0.86
Astrocyte - cerebral cortex, donor1 : CNhs10864 ctss	0.57	0.86
throat, adult : CNhs12858 ctss	0.64	0.85
ARPE-19 EMT induced with TGF-beta and TNF-alpha, 00hr30min, biol rep1 : CNhs14469 ctss	0	0.85
iPS differentiation to neuron, control donor C32-CRL1502, day12, rep3 : CNhs14054 ctss	0.28	0.84
caudate nucleus, adult, donor10252 : CNhs12321 ctss	0.12	0.84
Monocyte-derived macrophages response to LPS, 00hr15min, donor2 (t2 Subject2) : CNhs13380 ctss	0	0.84
ARPE-19 EMT induced with TGF-beta and TNF-alpha, 00hr00min, biol rep2 : CNhs14464 ctss	0	0.84
Myoblast differentiation to myotubes, day06, control donor2 : CNhs14573 ctss	0	0.83
Neutrophils, donor3 : CNhs11905 ctss	1.66	0.83
iPS differentiation to neuron, control donor C32-CRL1502, day18, rep2 : CNhs13842 ctss	0	0.82
CD8+ T Cells (pluriselect), donor090612, donation3 : CNhs12187 ctss	0	0.82
Myoblast differentiation to myotubes, day00, Duchenne Muscular Dystrophy donor2 : CNhs14596 ctss	0	0.82
cruciate ligament, donor2 : CNhs13439 ctss	0	0.81
gastric cancer cell line:GSS : CNhs14241 ctss	0	0.81
Monocyte-derived macrophages response to LPS, 16hr, donor3 (t20 Subject3) : CNhs13330 ctss	0	0.81
Lymphatic Endothelial cells response to VEGFC, 01hr20min, biol rep3 (MM XXII - 6) : CNhs13281 ctss	0	0.81
CD8+ T Cells, donor2 : CNhs11956 ctss	0.8	0.8
MCF7 breast cancer cell line response to HRG, 03hr30min, biol rep3 : CNhs12763 ctss	0	0.8
occipital cortex, adult, donor10252 : CNhs12320 ctss	0.32	0.8
HES3-GFP Embryonic Stem cells, cardiomyocytic induction, day10, biol rep1 : CNhs13662 ctss	0	0.8
MCF7 breast cancer cell line response to HRG, 02hr00min, biol rep2 : CNhs12658 ctss	0	0.79
Aortic smooth muscle cell response to FGF2, 02hr, biol rep1 (LK16) : CNhs13344 ctss	0	0.78
Renal Epithelial Cells, donor1 : CNhs11332 ctss	0	0.78
iPS differentiation to neuron, control donor C32-CRL1502, day12, rep2 : CNhs13841 ctss	0	0.78
MCF7 breast cancer cell line response to EGF1, 06hr, biol rep2 : CNhs12489 ctss	0	0.78
MCF7 breast cancer cell line response to HRG, 07hr, biol rep1 : CNhs12448 ctss	0.78	0.78
neuroblastoma cell line:NH-12 : CNhs11811 ctss	0.22	0.76
Neural stem cells, donor1 : CNhs11063 ctss	0.25	0.76
MCF7 breast cancer cell line response to EGF1, 03hr00min, biol rep3 : CNhs12747 ctss	0.38	0.76
iPS differentiation to neuron, control donor C32-CRL1502, day18, rep1 : CNhs13829 ctss	0.15	0.76
Fibroblast - skin spinal muscular atrophy, donor1 (nuclear fraction) : CNhs12404 ctss	0.76	0.76
small cell lung carcinoma cell line:WA-hT : CNhs11812 ctss	0.15	0.75
H1 embryonic stem cells differentiation to CD34+ HSC, day09, biol rep2 : CNhs13970 ctss	0.25	0.75
Dendritic Cells - plasmacytoid, donor3 : CNhs12200 ctss	0.37	0.74
substantia nigra, newborn, donor10223 : CNhs14076 ctss	0	0.74
H1 embryonic stem cells differentiation to CD34+ HSC, day09, biol rep1 : CNhs13969 ctss	0.37	0.74
stomach, fetal, donor1 : CNhs11771 ctss	0	0.73
MCF7 breast cancer cell line response to EGF1, 00hr30min, biol rep3 : CNhs12738 ctss	0	0.73
putamen, newborn, donor10223 : CNhs14083 ctss	1.46	0.73
MCF7 breast cancer cell line response to HRG, 01hr20min, biol rep3 : CNhs12758 ctss	0	0.73
CD14+ monocytes - mock treated, donor1 : CNhs13468 ctss	0.44	0.73
medial temporal gyrus, newborn, donor10223 : CNhs14070 ctss	2.17	0.72
ARPE-19 EMT induced with TGF-beta and TNF-alpha, 42hr00min, biol rep2 : CNhs14539 ctss	0	0.72
iPS differentiation to neuron, down-syndrome donor C18-CCL54, day00, rep3 : CNhs14063 ctss	0.36	0.72
Lymphatic Endothelial cells response to VEGFC, 02hr00min, biol rep1 (MM XIX - 8) : CNhs13106 ctss	0	0.72
Dendritic Cells - plasmacytoid, donor1 : CNhs10857 ctss	0	0.72
thymic carcinoma cell line:Ty-82 : CNhs14139 ctss	0	0.71
amygdala, adult, donor10252 : CNhs12311 ctss	0	0.7
ARPE-19 EMT induced with TGF-beta and TNF-alpha, 02hr30min, biol rep3 : CNhs14490 ctss	0	0.7
iPS differentiation to neuron, down-syndrome donor C11-CCL54, day18, rep1 : CNhs13833 ctss	0	0.7
medulla oblongata, newborn, donor10223 : CNhs14079 ctss	0	0.7
occipital cortex, newborn, donor10223 : CNhs14073 ctss	0.7	0.7
Myoblast differentiation to myotubes, day01, Duchenne Muscular Dystrophy donor2 : CNhs14597 ctss	0.35	0.7
293SLAM rinderpest infection, 24hr, biol rep2 : CNhs14417 ctss	0	0.69
gastrointestinal carcinoma cell line:ECC12 : CNhs11738 ctss	0.34	0.69
Astrocyte - cerebral cortex, donor2 : CNhs11960 ctss	0	0.68
mesenchymal stem cells (adipose derived), adipogenic induction, day01, biol rep2 : CNhs13616 ctss	0	0.68
adipose, donor3 : CNhs13974 ctss	0	0.68
Fibroblast - skin normal, donor2 (nuclear fraction) : CNhs12582 ctss	0.17	0.68
Cardiac Myocyte, donor2 : CNhs12350 ctss	0	0.67
mesenchymal stem cells (adipose derived), adipogenic induction, 00hr30min, biol rep2 : CNhs13426 ctss	0	0.66
K562 erythroblastic leukemia response to hemin, 01hr00min, biol rep3 : CNhs12790 ctss	0	0.66
iPS differentiation to neuron, down-syndrome donor C18-CCL54, day00, rep2 : CNhs14060 ctss	0.33	0.66
Myoblast differentiation to myotubes, day02, Duchenne Muscular Dystrophy donor3 : CNhs14607 ctss	0.33	0.66
mesenchymal stem cells (adipose derived), adipogenic induction, 00hr45min, biol rep1 : CNhs13428 ctss	0	0.65
caudate nucleus, adult, donor10258 : CNhs14232 ctss	0	0.65
MCF7 breast cancer cell line response to EGF1, 02hr30min, biol rep1 : CNhs12427 ctss	0	0.65
ARPE-19 EMT induced with TGF-beta and TNF-alpha, 03hr00min, biol rep1 : CNhs14491 ctss	0	0.65
Whole blood (ribopure), donor090612, donation1 : CNhs11672 ctss	0	0.65
iPS differentiation to neuron, down-syndrome donor C18-CCL54, day06, rep3 : CNhs14064 ctss	0.22	0.65
skeletal muscle - soleus muscle, donor1 : CNhs13454 ctss	0	0.65
MCF7 breast cancer cell line response to EGF1, 00hr30min, biol rep1 : CNhs12421 ctss	0	0.64
HES3-GFP Embryonic Stem cells, cardiomyocytic induction, day10, biol rep2 : CNhs13722 ctss	0.32	0.64
HES3-GFP Embryonic Stem cells, cardiomyocytic induction, day06, biol rep2 : CNhs13718 ctss	0	0.63
Monocyte-derived macrophages response to LPS, 18hr, donor3 (t21 Subject3) : CNhs13331 ctss	0	0.63
putamen, adult, donor10196 : CNhs12324 ctss	0	0.63
K562 erythroblastic leukemia response to hemin, 01hr20min, biol rep3 : CNhs12791 ctss	0	0.63
MCF7 breast cancer cell line response to EGF1, 01hr40min, biol rep1 : CNhs12425 ctss	0	0.63
Lymphatic Endothelial cells response to VEGFC, 00hr30min, biol rep1 (MM XIX - 3) : CNhs13101 ctss	0	0.62
Olfactory epithelial cells, donor1 : CNhs13816 ctss	0	0.62
MCF7 breast cancer cell line response to EGF1, 03hr30min, biol rep1 : CNhs12429 ctss	0	0.62
Mast cell, donor2 : CNhs12594 ctss	0	0.62
COBL-a rinderpest infection, 48hr, biol rep1 : CNhs14431 ctss	0	0.62
CD14+ monocytes - treated with B-glucan, donor3 : CNhs13495 ctss	0.62	0.62
Lymphatic Endothelial cells response to VEGFC, 01hr20min, biol rep2 (MM XIV - 6) : CNhs13162 ctss	0	0.62
HES3-GFP Embryonic Stem cells, cardiomyocytic induction, day07, biol rep3 : CNhs13731 ctss	0	0.62
HES3-GFP Embryonic Stem cells, cardiomyocytic induction, day08, biol rep2 : CNhs13720 ctss	0	0.62
colon, fetal, donor1 : CNhs11780 ctss	0	0.61
Saos-2 osteosarcoma treated with ascorbic acid and BGP to induce calcification, day07, biol rep2 (A2 T14) : CNhs12874 ctss	0	0.61
paracentral gyrus, adult, pool1 : CNhs10642 ctss	0.27	0.61
iPS differentiation to neuron, down-syndrome donor C18-CCL54, day12, rep2 : CNhs14062 ctss	0	0.61
Monocyte-derived macrophages response to udorn influenza infection, 00hr00min, donor1 (868 121:Ud 0h) : CNhs13554 ctss	0	0.61
small cell gastrointestinal carcinoma cell line:ECC10 : CNhs11736 ctss	0.2	0.6
Lymphatic Endothelial cells response to VEGFC, 00hr45min, biol rep2 (MM XIV - 4) : CNhs13160 ctss	0	0.59
ARPE-19 EMT induced with TGF-beta and TNF-alpha, 04hr00min, biol rep1 : CNhs14497 ctss	0	0.59
ARPE-19 EMT induced with TGF-beta and TNF-alpha, 02hr30min, biol rep2 : CNhs14489 ctss	0	0.59
CD133+ stem cells - adult bone marrow derived, pool1 : CNhs12552 ctss	0	0.59
MCF7 breast cancer cell line response to EGF1, 07hr, biol rep1 : CNhs12434 ctss	0	0.59
globus pallidus, newborn, donor10223 : CNhs14082 ctss	0	0.59
K562 erythroblastic leukemia response to hemin, 02hr30min, biol rep3 : CNhs12795 ctss	0	0.58
H9 Embryoid body cells, melanocytic induction, day09, biol rep1 (H9EB-1 d9) : CNhs12897 ctss	0	0.58
mesenchymal stem cells (adipose derived), adipogenic induction, 01hr20min, biol rep1 : CNhs13434 ctss	0	0.58
CD14+ monocytes - treated with Salmonella, donor1 : CNhs13471 ctss	0	0.58
HES3-GFP Embryonic Stem cells, cardiomyocytic induction, day12, biol rep2 : CNhs13724 ctss	0.58	0.58
Saos-2 osteosarcoma treated with ascorbic acid and BGP to induce calcification, day14, biol rep1 (A1 T15) : CNhs12396 ctss	0.23	0.58
MCF7 breast cancer cell line response to EGF1, 02hr00min, biol rep1 : CNhs12426 ctss	0.29	0.57
HES3-GFP Embryonic Stem cells, cardiomyocytic induction, day06, biol rep3 : CNhs13730 ctss	0	0.57
CD34+ Progenitors, donor2 : CNhs12205 ctss	0	0.56
MCF7 breast cancer cell line response to HRG, 07hr, biol rep2 : CNhs12666 ctss	0	0.56
brain, adult, pool1 : CNhs10617 ctss	0.19	0.56
CD14+ Monocytes, donor1 : CNhs10852 ctss	0	0.55
occipital pole, adult, pool1 : CNhs10643 ctss	0.07	0.55
CD4+CD25-CD45RA+ naive conventional T cells expanded, donor3 : CNhs13814 ctss	0	0.55
appendix, adult : CNhs12842 ctss	0	0.55
small cell lung carcinoma cell line:NCI-H82 : CNhs12809 ctss	0.11	0.55
ARPE-19 EMT induced with TGF-beta and TNF-alpha, 24hr00min, biol rep1 : CNhs14535 ctss	0	0.55
parietal lobe, fetal, donor1 : CNhs11782 ctss	0	0.55
mesenchymal stem cells (adipose derived), adipogenic induction, 02hr00min, biol rep2 : CNhs13604 ctss	0	0.54
Monocyte-derived macrophages response to LPS, 01hr40min, donor2 (t7 Subject2) : CNhs13385 ctss	0.54	0.54
mesenchymal stem cells (adipose derived), adipogenic induction, 00hr30min, biol rep1 : CNhs13425 ctss	0	0.54
MCF7 breast cancer cell line response to EGF1, 01hr20min, biol rep3 : CNhs12742 ctss	0	0.54
cervix, adult, pool1 : CNhs10618 ctss	0.38	0.54
Fibroblast - skin dystrophia myotonica, donor1 (nuclear fraction) : CNhs12405 ctss	0.54	0.54
testis, adult, pool2 : CNhs12998 ctss	0.27	0.54
Myoblast differentiation to myotubes, day08, Duchenne Muscular Dystrophy donor1 : CNhs14592 ctss	0	0.54
Fibroblast - Gingival, donor7 (aggressive periodontitis) : CNhs14130 ctss	0	0.53
MCF7 breast cancer cell line response to HRG, 01hr40min, biol rep1 : CNhs12440 ctss	0	0.53
iPS differentiation to neuron, down-syndrome donor C18-CCL54, day18, rep3 : CNhs14066 ctss	0.26	0.53
postcentral gyrus, adult, pool1 : CNhs10638 ctss	0.07	0.53
HES3-GFP Embryonic Stem cells, cardiomyocytic induction, day09, biol rep3 : CNhs13733 ctss	0	0.53
MCF7 breast cancer cell line response to HRG, 05hr, biol rep2 : CNhs12664 ctss	0	0.52
Lymphatic Endothelial cells response to VEGFC, 06hr, biol rep1 (MM XIX - 14) : CNhs13112 ctss	0	0.52
epididymis, adult : CNhs12847 ctss	0.17	0.52
MCF7 breast cancer cell line response to HRG, 06hr, biol rep3 : CNhs12766 ctss	0	0.52
MCF7 breast cancer cell line response to HRG, 02hr30min, biol rep1 : CNhs12442 ctss	0	0.52
locus coeruleus - adult, donor10196 : CNhs13808 ctss	0.13	0.52
Monocyte-derived macrophages response to LPS, 10hr, donor2 (t17 Subject2) : CNhs13396 ctss	0	0.51
Natural Killer Cells, donor3 : CNhs12001 ctss	0.77	0.51
CD8+ T Cells (pluriselect), donor090325, donation2 : CNhs12199 ctss	0	0.51
Preadipocyte - omental, donor2 : CNhs11902 ctss	0	0.51
liposarcoma cell line:KMLS-1 : CNhs11870 ctss	0.17	0.51
Monocyte-derived macrophages response to LPS, 14hr, donor2 (t19 Subject2) : CNhs13398 ctss	0	0.51
Whole blood (ribopure), donor090309, donation1 : CNhs11675 ctss	0.51	0.51
substantia nigra, adult, donor10258 : CNhs14224 ctss	0	0.51
Monocyte-derived macrophages response to mock influenza infection, 24hr00min, donor1 (868 121:MI 24h) : CNhs13693 ctss	0	0.51
HES3-GFP Embryonic Stem cells, cardiomyocytic induction, day12, biol rep3 : CNhs13736 ctss	0	0.5
medial frontal gyrus, adult, donor10252 : CNhs12310 ctss	0.13	0.5
Mast cell, expanded and stimulated, donor8 : CNhs13927 ctss	0	0.5
mesenchymal stem cells (adipose derived), adipogenic induction, day02, biol rep2 : CNhs13620 ctss	0	0.5
neuroectodermal tumor cell line:FU-RPNT-2 : CNhs11753 ctss	0.37	0.5
Monocyte-derived macrophages response to LPS, 22hr, donor2 (t23 Subject2) : CNhs13402 ctss	0	0.49
smooth muscle, adult, pool1 : CNhs11755 ctss	0	0.49
iPS differentiation to neuron, down-syndrome donor C11-CCL54, day06, rep3 : CNhs14057 ctss	0	0.49
MCF7 breast cancer cell line response to EGF1, 05hr, biol rep1 : CNhs12431 ctss	0	0.49
iPS differentiation to neuron, control donor C11-CRL2429, day12, rep2 : CNhs13824 ctss	0	0.49
CD14+ monocytes - mock treated, donor3 : CNhs13491 ctss	0	0.49
olfactory region, adult : CNhs12611 ctss	0.16	0.48
MCF7 breast cancer cell line response to HRG, 03hr00min, biol rep3 : CNhs12762 ctss	0.96	0.48
Whole blood (ribopure), donor090325, donation1 : CNhs11075 ctss	0.71	0.48
throat, fetal, donor1 : CNhs11770 ctss	0	0.48
iPS differentiation to neuron, down-syndrome donor C11-CCL54, day12, rep3 : CNhs14058 ctss	0	0.48
H9 Embryoid body cells, melanocytic induction, day18, biol rep1 (H9EB-1 d18) : CNhs12899 ctss	0	0.47
ARPE-19 EMT induced with TGF-beta and TNF-alpha, 08hr00min, biol rep2 : CNhs14527 ctss	0	0.47
Lymphatic Endothelial cells response to VEGFC, 04hr, biol rep1 (MM XIX - 12) : CNhs13110 ctss	0	0.47
corpus callosum, adult, pool1 : CNhs10649 ctss	0.07	0.47
Monocyte-derived macrophages response to LPS, 20hr, donor2 (t22 Subject2) : CNhs13401 ctss	0	0.47
ARPE-19 EMT induced with TGF-beta and TNF-alpha, 03hr30min, biol rep2 : CNhs14495 ctss	0	0.47
diencephalon, adult : CNhs12610 ctss	0	0.47
ARPE-19 EMT induced with TGF-beta and TNF-alpha, 07hr00min, biol rep1 : CNhs14523 ctss	0	0.46
Adipocyte differentiation, day12, donor3 : CNhs13416 ctss	0	0.46
ARPE-19 EMT induced with TGF-beta and TNF-alpha, 60hr00min, biol rep2 : CNhs14542 ctss	0	0.46
serous adenocarcinoma cell line:JHOS-2 : CNhs11746 ctss	0	0.46
Lymphatic Endothelial cells response to VEGFC, 00hr30min, biol rep2 (MM XIV - 3) : CNhs13159 ctss	0.46	0.46
Lymphatic Endothelial cells response to VEGFC, 01hr20min, biol rep1 (MM XIX - 6) : CNhs13104 ctss	0	0.45
embryonic kidney cell line: HEK293/SLAM infection, 24hr : CNhs11047 ctss	0.15	0.45
MCF7 breast cancer cell line response to HRG, 08hr, biol rep1 : CNhs12740 ctss	0	0.45
CD14+ monocyte derived endothelial progenitor cells, donor1 : CNhs10858 ctss	0	0.45
temporal lobe, fetal, donor1, tech rep2 : CNhs12996 ctss	0	0.45
ARPE-19 EMT induced with TGF-beta and TNF-alpha, 01hr00min, biol rep2 : CNhs14476 ctss	0	0.44
Ciliary Epithelial Cells, donor2 : CNhs11966 ctss	0.22	0.44
cerebellum, adult, donor10252 : CNhs12323 ctss	0.33	0.44
Hodgkin's lymphoma cell line:HD-Mar2 : CNhs11715 ctss	0.88	0.44
Mast cell, donor1 : CNhs12566 ctss	0	0.44
Melanocyte - dark, donor2 : CNhs12346 ctss	0	0.44
COBL-a rinderpest(-C) infection, 06hr, biol rep1 : CNhs14435 ctss	0	0.44
H9 Embryoid body cells, melanocytic induction, day12, biol rep1, tech rep2 (H9EB-1 d12) : CNhs12994 ctss	0	0.44
medulla oblongata, adult, pool1 : CNhs10645 ctss	0.12	0.43
CD14+ Monocytes, donor3 : CNhs11997 ctss	1.09	0.43
MCF7 breast cancer cell line response to HRG, 07hr, biol rep3 : CNhs12767 ctss	0	0.43
Natural Killer Cells, donor2 : CNhs11957 ctss	1.08	0.43
Monocyte-derived macrophages response to LPS, 36hr, donor2 (t25 Subject2) : CNhs13404 ctss	0	0.43
MCF7 breast cancer cell line response to HRG, 04hr, biol rep2 : CNhs12663 ctss	0	0.43
granulosa cell tumor cell line:KGN : CNhs11740 ctss	0	0.43
heart, adult, diseased, donor1 : CNhs11758 ctss	0	0.43
gall bladder, adult : CNhs12848 ctss	0.43	0.43
CD19+ B Cells (pluriselect), donor090325, donation1 : CNhs12531 ctss	0.43	0.43
CD14+ monocytes - treated with IFN + N-hexane, donor3 : CNhs13490 ctss	0	0.43
Monocyte-derived macrophages response to LPS, 48hr, donor2 (t26 Subject2) : CNhs13405 ctss	0	0.43
neuroectodermal tumor cell line:FU-RPNT-1 : CNhs11744 ctss	0.43	0.43
Lymphatic Endothelial cells response to VEGFC, 04hr, biol rep2 (MM XIV - 12) : CNhs13169 ctss	0	0.42
squamous cell lung carcinoma cell line:RERF-LC-AI : CNhs14240 ctss	0	0.42
mesenchymal stem cells (adipose derived), adipogenic induction, 00hr15min, biol rep1 : CNhs13422 ctss	0	0.42
Smooth muscle cells - airway, asthmatic, donor5 : CNhs14188 ctss	0	0.42
endometrial stromal sarcoma cell line:OMC-9 : CNhs11249 ctss	0	0.42
H9 Embryoid body cells, melanocytic induction, day30, biol rep2 (H9EB-2 d30) : CNhs12836 ctss	0	0.41
iPS differentiation to neuron, control donor C32-CRL1502, day06, rep1 : CNhs13827 ctss	0	0.41
CD4+ T Cells, donor3 : CNhs11998 ctss	0.21	0.41
CD14+ monocytes - treated with B-glucan, donor2 : CNhs13489 ctss	0.41	0.41
occipital lobe, adult, donor1 : CNhs11787 ctss	0.21	0.41
uterus, fetal, donor1 : CNhs11763 ctss	0	0.41
H9 Embryoid body cells, melanocytic induction, day24, biol rep2 (H9EB-2 d24) : CNhs12834 ctss	0.1	0.41
Monocyte-derived macrophages response to mock influenza infection, 24hr00min, donor4 (227 121:MI 24h) : CNhs13644 ctss	0	0.4
acute myeloid leukemia (FAB M4eo) cell line:EoL-3 : CNhs13057 ctss	0.2	0.4
MCF7 breast cancer cell line response to HRG, 01hr00min, biol rep3 : CNhs12757 ctss	0	0.4
CD8+ T Cells, donor1 : CNhs10854 ctss	0	0.4
Monocyte-derived macrophages response to LPS, 02hr30min, donor2 (t9 Subject2) : CNhs13387 ctss	0.4	0.4
CD14-CD16+ Monocytes, donor2 : CNhs13207 ctss	0	0.4
Myoblast differentiation to myotubes, day04, Duchenne Muscular Dystrophy donor2 : CNhs14600 ctss	0.4	0.4
Fibroblast - Aortic Adventitial, donor2 (nuclear fraction) : CNhs12581 ctss	0.13	0.4
locus coeruleus, adult, donor10252 : CNhs12322 ctss	0.13	0.4
MCF7 breast cancer cell line response to HRG, 01hr40min, biol rep3 : CNhs12759 ctss	0	0.4
bladder, adult, pool1 : CNhs10616 ctss	0.2	0.39
Clontech Human Universal Reference Total RNA, pool1 : CNhs10608 ctss	0	0.39
Hep-2 cells treated with Streptococci strain JRS4, biol rep2 : CNhs13498 ctss	0	0.39
iPS differentiation to neuron, control donor C11-CRL2429, day00, rep3 : CNhs14049 ctss	0.39	0.39
thymus, adult, pool1 : CNhs10633 ctss	0	0.39
ARPE-19 EMT induced with TGF-beta and TNF-alpha, 04hr00min, biol rep3 : CNhs14499 ctss	0	0.39
nucleus accumbens, adult, pool1 : CNhs10644 ctss	0.19	0.39
neuroblastoma cell line:CHP-134 : CNhs11276 ctss	0	0.38
Lymphatic Endothelial cells response to VEGFC, 01hr00min, biol rep2 (MM XIV - 5) : CNhs13161 ctss	0	0.38
CD4+CD25-CD45RA- memory conventional T cells, donor1 : CNhs13239 ctss	0	0.38
MCF7 breast cancer cell line response to EGF1, 03hr00min, biol rep1 : CNhs12428 ctss	0	0.38
CD19+ B Cells, donor3 : CNhs12354 ctss	0	0.38
HES3-GFP Embryonic Stem cells, cardiomyocytic induction, day09, biol rep2 : CNhs13721 ctss	0	0.38
Trabecular Meshwork Cells, donor1 : CNhs11340 ctss	0	0.38
thymus, fetal, pool1 : CNhs10650 ctss	0.37	0.37
Mast cell, expanded, donor5 : CNhs13924 ctss	0	0.37
CD14+ monocytes - treated with lipopolysaccharide, donor2 : CNhs13533 ctss	0	0.37
oral squamous cell carcinoma cell line:HSC-3 : CNhs11717 ctss	0	0.37
Myoblast differentiation to myotubes, day10, Duchenne Muscular Dystrophy donor3 : CNhs14612 ctss	0.37	0.37
MCF7 breast cancer cell line response to HRG, 02hr00min, biol rep3 : CNhs12760 ctss	0	0.37
Saos-2 osteosarcoma treated with ascorbic acid and BGP to induce calcification, day28, biol rep2 (A2 T17) : CNhs12876 ctss	0.36	0.36
insula, adult, pool1 : CNhs10646 ctss	0.18	0.36
H9 Embryoid body cells, melanocytic induction, day01, biol rep2 (H9EB-2 d1) : CNhs12826 ctss	0	0.36
duodenum, fetal, donor1, tech rep2 : CNhs12997 ctss	0.73	0.36
amygdala, newborn, donor10223 : CNhs14078 ctss	1.08	0.36
ARPE-19 EMT induced with TGF-beta and TNF-alpha, 00hr30min, biol rep3 : CNhs14471 ctss	0	0.36
H1 embryonic stem cells differentiation to CD34+ HSC, day03, biol rep2 : CNhs13966 ctss	0.18	0.36
Myoblast, donor3 : CNhs11908 ctss	0.18	0.36
H9 Embryoid body cells, melanocytic induction, day12, biol rep3, tech rep2 (H9EB-3 d12) : CNhs12995 ctss	0.18	0.36
ARPE-19 EMT induced with TGF-beta and TNF-alpha, 00hr45min, biol rep3 : CNhs14474 ctss	0.35	0.35
Adipocyte differentiation, day12, donor2 : CNhs13412 ctss	0	0.35
Fibroblast - Mammary, donor1 : CNhs11348 ctss	0.35	0.35
Adipocyte differentiation, day04, donor2 : CNhs13410 ctss	0	0.35
H9 Embryoid body cells, melanocytic induction, day00, biol rep1 (H9EB-1 d0) : CNhs12822 ctss	0	0.35
iPS differentiation to neuron, control donor C11-CRL2429, day00, rep1 : CNhs14045 ctss	0.69	0.35
ARPE-19 EMT induced with TGF-beta and TNF-alpha, 08hr00min, biol rep3 : CNhs14528 ctss	0	0.35
HES3-GFP Embryonic Stem cells, cardiomyocytic induction, day11, biol rep3 : CNhs13735 ctss	0	0.35
iPS differentiation to neuron, control donor C32-CRL1502, day06, rep2 : CNhs13840 ctss	0	0.34
CD14+ monocytes - treated with Candida, donor1 : CNhs13473 ctss	0	0.34
K562 erythroblastic leukemia response to hemin, 06hr, biol rep3 : CNhs12799 ctss	0	0.34
COBL-a rinderpest(-C) infection, 12hr, biol rep1 : CNhs14438 ctss	0	0.34
Saos-2 osteosarcoma treated with ascorbic acid and BGP to induce calcification, 04hr, biol rep1 (A1 T10) : CNhs12391 ctss	0.23	0.34
iPS differentiation to neuron, control donor C32-CRL1502, day06, rep3 : CNhs14053 ctss	0	0.34
pons, adult, pool1 : CNhs10640 ctss	0	0.34
ARPE-19 EMT induced with TGF-beta and TNF-alpha, 03hr00min, biol rep2 : CNhs14492 ctss	0	0.34
293SLAM rinderpest infection, 00hr, biol rep3 : CNhs14408 ctss	0.17	0.34
medial frontal gyrus, newborn, donor10223 : CNhs14069 ctss	2.03	0.34
hepatocellular carcinoma cell line: HepG2 ENCODE, biol rep3 : CNhs12330 ctss	0	0.34
chronic myelogenous leukemia cell line:K562 ENCODE, biol rep3 : CNhs12336 ctss	1.01	0.34
Neurons, donor2 : CNhs12726 ctss	0	0.34
Endothelial Cells - Lymphatic, donor3 : CNhs11906 ctss	0	0.33
MCF7 breast cancer cell line response to EGF1, 05hr, biol rep3 : CNhs12750 ctss	0	0.33
acute myeloid leukemia (FAB M7) cell line:M-MOK : CNhs13049 ctss	0.33	0.33
medulla oblongata, adult, donor10252 : CNhs12315 ctss	0.22	0.33
embryonic pancreas cell line:1C3D3 : CNhs11732 ctss	0	0.33
Synoviocyte, donor3 : CNhs12050 ctss	0	0.33
H9 Embryoid body cells, melanocytic induction, day12, biol rep1, tech rep1 (H9EB-1 d12) : CNhs12948 ctss	0	0.33
teratocarcinoma cell line:NCC-IT-A3 : CNhs11878 ctss	0.11	0.33
ARPE-19 EMT induced with TGF-beta and TNF-alpha, 04hr00min, biol rep2 : CNhs14498 ctss	0	0.33
Fibroblast - Cardiac, donor6 : CNhs12061 ctss	0.33	0.33
Aortic smooth muscle cell response to IL1b, 02hr, biol rep2 (LK47) : CNhs13374 ctss	0	0.33
Mesenchymal stem cells - adipose, donor0 : CNhs10844 ctss	0	0.33
Dendritic Cells - monocyte immature derived, donor1, tech rep1 : CNhs10855 ctss	0	0.32
CD14+ monocyte derived endothelial progenitor cells, donor2 : CNhs11897 ctss	0	0.32
Fibroblast - skin spinal muscular atrophy, donor2 : CNhs11911 ctss	0	0.32
Skeletal Muscle Satellite Cells, donor1 : CNhs10869 ctss	0	0.32
Aortic smooth muscle cell response to IL1b, 00hr45min, biol rep2 (LK41) : CNhs13372 ctss	0	0.32
H9 Embryoid body cells, melanocytic induction, day15, biol rep3 (H9EB-3 d15) : CNhs12912 ctss	0	0.32
Smooth Muscle Cells - Carotid, donor1 : CNhs11087 ctss	0	0.32
CD14+ monocytes - treated with lipopolysaccharide, donor3 : CNhs13545 ctss	0.32	0.32
Smooth Muscle Cells - Brain Vascular, donor2 : CNhs11900 ctss	0.32	0.32
dura mater, adult, donor1 : CNhs10648 ctss	0.19	0.32
non T non B acute lymphoblastic leukemia (ALL) cell line:P30/OHK : CNhs10747 ctss	0	0.32
Melanocyte - dark, donor1 : CNhs12591 ctss	0.1	0.31
mesenchymal stem cells (adipose derived), adipogenic induction, 00hr45min, biol rep3 : CNhs13430 ctss	0.31	0.31
COBL-a rinderpest infection, 00hr, biol rep2 : CNhs14420 ctss	0	0.31
Lymphatic Endothelial cells response to VEGFC, 02hr30min, biol rep2 (MM XIV - 9) : CNhs13165 ctss	0	0.31
thalamus, adult, donor10252 : CNhs12314 ctss	0.1	0.31
Saos-2 osteosarcoma treated with ascorbic acid and BGP to induce calcification, 01hr20min, biol rep3 (A3 T5) : CNhs12879 ctss	0.15	0.31
Smooth Muscle Cells - Tracheal, donor2 : CNhs12567 ctss	0	0.31
H9 Embryoid body cells, melanocytic induction, day24, biol rep1 (H9EB-1 d24) : CNhs12901 ctss	0	0.31
Preadipocyte - breast, donor2 (nuclear fraction) : CNhs12584 ctss	0.15	0.31
testicular germ cell embryonal carcinoma cell line:ITO-II : CNhs11876 ctss	0.1	0.31
MCF7 breast cancer cell line response to HRG, 02hr30min, biol rep3 : CNhs12761 ctss	0	0.31
Placental Epithelial Cells, donor3 : CNhs12037 ctss	0	0.3
HES3-GFP Embryonic Stem cells, cardiomyocytic induction, day04, biol rep3 : CNhs13728 ctss	0	0.3
H9 Embryoid body cells, melanocytic induction, day21, biol rep1 (H9EB-1 d21) : CNhs12900 ctss	0.3	0.3
Saos-2 osteosarcoma treated with ascorbic acid and BGP to induce calcification, 04hr, biol rep2 (A2 T10) : CNhs12870 ctss	0	0.3
ARPE-19 EMT induced with TGF-beta and TNF-alpha, 01hr40min, biol rep1 : CNhs14482 ctss	0	0.3
ARPE-19 EMT induced with TGF-beta and TNF-alpha, 01hr40min, biol rep3 : CNhs14484 ctss	0	0.3
ovary, adult, pool1 : CNhs10626 ctss	0	0.3
cord blood derived cell line:COBL-a 24h infection(-C) : CNhs11049 ctss	0.59	0.3
locus coeruleus, adult, donor10258 : CNhs14550 ctss	0	0.3
H9 Embryoid body cells, melanocytic induction, day27, biol rep2 (H9EB-2 d27) : CNhs12835 ctss	0	0.3
H9 Embryoid body cells, melanocytic induction, day27, biol rep1 (H9EB-1 d27) : CNhs12902 ctss	0	0.29
Fibroblast - Gingival, donor7 (control) : CNhs14131 ctss	0	0.29
carcinoid cell line:SK-PN-DW : CNhs11846 ctss	0	0.29
iPS differentiation to neuron, down-syndrome donor C11-CCL54, day00, rep1 : CNhs13830 ctss	0	0.29
esophagus, adult, pool1 : CNhs10620 ctss	0.19	0.29
epitheloid carcinoma cell line: HelaS3 ENCODE, biol rep1 : CNhs12325 ctss	0	0.29
HES3-GFP Embryonic Stem cells, cardiomyocytic induction, day01, biol rep2 : CNhs13712 ctss	0.29	0.29
iPS differentiation to neuron, down-syndrome donor C18-CCL54, day18, rep2 : CNhs13922 ctss	0.1	0.29
substantia nigra, adult, donor10252 : CNhs12318 ctss	0.14	0.29
CD14-CD16+ Monocytes, donor1 : CNhs13229 ctss	0	0.29
endometrial carcinoma cell line:OMC-2 : CNhs11266 ctss	0	0.28
Saos-2 osteosarcoma treated with ascorbic acid and BGP to induce calcification, day21, biol rep1 (A1 T16) : CNhs12397 ctss	0	0.28
Smooth Muscle Cells - Prostate, donor2 : CNhs11976 ctss	0	0.28
H9 Embryoid body cells, melanocytic induction, day06, biol rep2 (H9EB-2 d6) : CNhs12828 ctss	0	0.28
ARPE-19 EMT induced with TGF-beta and TNF-alpha, 01hr40min, biol rep2 : CNhs14483 ctss	0	0.28
acute myeloid leukemia (FAB M2) cell line:Kasumi-6 : CNhs13052 ctss	0	0.28
heart - mitral valve, adult : CNhs12855 ctss	0	0.28
H1 embryonic stem cells differentiation to CD34+ HSC, day03, biol rep3 : CNhs13968 ctss	0.14	0.28
Fibroblast - Periodontal Ligament, donor3 : CNhs11907 ctss	0	0.28
medial temporal gyrus, adult, donor10252 : CNhs12316 ctss	0	0.28
H9 Embryoid body cells, melanocytic induction, day06, biol rep1 (H9EB-1 d6) : CNhs12896 ctss	0	0.28
iPS differentiation to neuron, control donor C32-CRL1502, day00, rep1 : CNhs13826 ctss	0	0.28
CD14+ monocytes - treated with Cryptococcus, donor2 : CNhs13487 ctss	0.27	0.27
hippocampus, adult, donor10252 : CNhs12312 ctss	0.14	0.27
temporal lobe, adult, pool1 : CNhs10637 ctss	0	0.27
glioblastoma cell line:A172, tech rep2 : CNhs11248 ctss	0	0.27
Nucleus Pulposus Cell, donor3 : CNhs12063 ctss	0	0.27
acute myeloid leukemia (FAB M6) cell line:F-36P : CNhs13505 ctss	0	0.27
Fibroblast - Cardiac, donor5 : CNhs12057 ctss	0	0.27
Fibroblast - Gingival, donor8 (chronic periodontitis) : CNhs14132 ctss	0	0.27
Monocyte-derived macrophages response to LPS, 22hr, donor1 (t23 Subject1) : CNhs12815 ctss	0	0.27
Endothelial Cells - Umbilical vein, donor1 : CNhs10872 ctss	0.18	0.27
CD4+CD25-CD45RA+ naive conventional T cells, donor2 : CNhs13205 ctss	0	0.27
Saos-2 osteosarcoma treated with ascorbic acid and BGP to induce calcification, 01hr40min, biol rep2 (A2 T6) : CNhs12866 ctss	0	0.27
langerhans cells, migratory, donor2 : CNhs13536 ctss	0	0.27
extraskeletal myxoid chondrosarcoma cell line:H-EMC-SS : CNhs10728 ctss	0.35	0.26
kidney, fetal, pool1 : CNhs10652 ctss	0.05	0.26
pancreatic carcinoma cell line:NOR-P1 : CNhs11832 ctss	0.52	0.26
Saos-2 osteosarcoma treated with ascorbic acid and BGP to induce calcification, 00hr45min, biol rep1 (A1 T3) : CNhs12383 ctss	0	0.26
ARPE-19 EMT induced with TGF-beta and TNF-alpha, 02hr00min, biol rep2 : CNhs14486 ctss	0.26	0.26
ARPE-19 EMT induced with TGF-beta and TNF-alpha, 06hr00min, biol rep1 : CNhs14519 ctss	0	0.26
MCF7 breast cancer cell line response to EGF1, 01hr20min, biol rep2 : CNhs12480 ctss	0.26	0.26
spleen, fetal, pool1 : CNhs10651 ctss	0.45	0.26
Retinal Pigment Epithelial Cells, donor0 : CNhs10842 ctss	0	0.26
CD14+ monocytes - treated with BCG, donor2 : CNhs13475 ctss	0	0.26
Small Airway Epithelial Cells, donor3 (nuclear fraction) : CNhs12583 ctss	0.13	0.26
Renal Proximal Tubular Epithelial Cell, donor1 : CNhs11330 ctss	0.25	0.25
HES3-GFP Embryonic Stem cells, cardiomyocytic induction, day04, biol rep2 : CNhs13716 ctss	0.25	0.25
bronchioalveolar carcinoma cell line:NCI-H358 : CNhs11840 ctss	0	0.25
Aortic smooth muscle cell response to FGF2, 04hr, biol rep2 (LK23) : CNhs13365 ctss	0	0.25
parietal lobe, adult, pool1 : CNhs10641 ctss	0.13	0.25
Mast cell, donor4 : CNhs12592 ctss	0.38	0.25
Myoblast differentiation to myotubes, day02, control donor1 : CNhs13849 ctss	0	0.25
gamma delta positive T cells, donor2 : CNhs13915 ctss	0	0.25
occipital lobe, fetal, donor1 : CNhs11784 ctss	0	0.25
CD14+ monocytes - treated with Trehalose dimycolate (TDM), donor1 : CNhs13467 ctss	0.75	0.25
iPS differentiation to neuron, down-syndrome donor C11-CCL54, day00, rep3 : CNhs14056 ctss	1	0.25
Smooth Muscle Cells - Brachiocephalic, donor2 : CNhs11985 ctss	0.25	0.25
Fibroblast - Gingival, donor5 (GFH3) : CNhs11952 ctss	0	0.25
mesothelioma cell line:Mero-82 : CNhs13069 ctss	0	0.24
medial temporal gyrus - adult, donor10196 : CNhs13809 ctss	0	0.24
H9 Embryonic Stem cells, biol rep2 (H9ES-2) : CNhs12824 ctss	0.12	0.24
Prostate Epithelial Cells (polarized), donor1 : CNhs10882 ctss	0	0.24
Hep-2 cells mock treated, biol rep3 : CNhs13501 ctss	0.24	0.24
iPS differentiation to neuron, down-syndrome donor C18-CCL54, day06, rep1 : CNhs13836 ctss	0	0.24
HES3-GFP Embryonic Stem cells, cardiomyocytic induction, day08, biol rep3 : CNhs13732 ctss	0	0.24
CD8+ T Cells (pluriselect), donor090612, donation2 : CNhs12184 ctss	0	0.24
Aortic smooth muscle cell response to FGF2, 01hr, biol rep3 (LK15) : CNhs13683 ctss	0	0.24
Lymphatic Endothelial cells response to VEGFC, 02hr30min, biol rep3 (MM XXII - 9) : CNhs13284 ctss	0	0.24
H9 Embryoid body cells, melanocytic induction, day24, biol rep3 (H9EB-3 d24) : CNhs12916 ctss	0	0.24
H9 Embryoid body cells, melanocytic induction, day41, biol rep2 (H9EB-2 d41) : CNhs12907 ctss	0	0.24
H9 Embryoid body cells, melanocytic induction, day34, biol rep2 (H9EB-2 d34) : CNhs12906 ctss	0	0.24
Fibroblast - Dermal, donor4 : CNhs12052 ctss	0.12	0.23
small cell cervical cancer cell line:HCSC-1 : CNhs11885 ctss	0	0.23
CD14+ monocytes - treated with B-glucan, donor1 : CNhs13474 ctss	0.7	0.23
Smooth Muscle Cells - Uterine, donor1 : CNhs11921 ctss	0	0.23
Saos-2 osteosarcoma treated with ascorbic acid and BGP to induce calcification, 02hr00min, biol rep2 (A2 T7) : CNhs12867 ctss	0.12	0.23
putamen, adult, donor10258, tech rep2 : CNhs14618 ctss	0	0.23
heart - pulmonic valve, adult : CNhs12856 ctss	0	0.23
Osteoblast, donor1 : CNhs11078 ctss	0	0.23
acute myeloid leukemia (FAB M2) cell line:NKM-1 : CNhs11864 ctss	0	0.23
testis, adult, pool1 : CNhs10632 ctss	0.08	0.23
liposarcoma cell line:SW 872 : CNhs11851 ctss	0.11	0.23
chronic myelogenous leukemia cell line:K562 ENCODE, biol rep1 : CNhs12334 ctss	0.23	0.23
Endothelial Cells - Umbilical vein, donor2 : CNhs11967 ctss	0	0.22
Meningeal Cells, donor1 : CNhs11320 ctss	0.11	0.22
H9 Embryoid body cells, melanocytic induction, day03, biol rep1 (H9EB-1 d3) : CNhs12895 ctss	0.22	0.22
Renal Proximal Tubular Epithelial Cell, donor3 : CNhs12120 ctss	0.22	0.22
Lymphatic Endothelial cells response to VEGFC, 02hr00min, biol rep3 (MM XXII - 8) : CNhs13283 ctss	0.22	0.22
heart, adult, pool1 : CNhs10621 ctss	0	0.22
CD4+CD25+CD45RA- memory regulatory T cells, donor2 : CNhs13206 ctss	0	0.22
cerebral meninges, adult : CNhs12840 ctss	0.44	0.22
Hep-2 cells treated with Streptococci strain 5448, biol rep2 : CNhs13496 ctss	0	0.22
retina, adult, pool1 : CNhs10636 ctss	0.5	0.21
Adipocyte - breast, donor2 : CNhs11969 ctss	0	0.21
Saos-2 osteosarcoma treated with ascorbic acid and BGP to induce calcification, 02hr00min, biol rep3 (A3 T7) : CNhs12881 ctss	0	0.21
293SLAM rinderpest infection, 06hr, biol rep2 : CNhs14411 ctss	0.21	0.21
Fibroblast - skin dystrophia myotonica, donor1 : CNhs11353 ctss	0.43	0.21
thalamus, adult, donor10258, tech rep2 : CNhs14551 ctss	0	0.21
Fibroblast - skin dystrophia myotonica, donor2 : CNhs11354 ctss	0.21	0.21
H9 Embryoid body cells, melanocytic induction, day41, biol rep3 (H9EB-3 d41) : CNhs12950 ctss	0.21	0.21
anaplastic squamous cell carcinoma cell line:RPMI 2650 : CNhs11889 ctss	0	0.21
ARPE-19 EMT induced with TGF-beta and TNF-alpha, 00hr00min, biol rep1 : CNhs14463 ctss	0	0.21
ARPE-19 EMT induced with TGF-beta and TNF-alpha, 02hr00min, biol rep1 : CNhs14485 ctss	0	0.21
parietal lobe, adult, donor10252 : CNhs12317 ctss	0.21	0.21
Fibroblast - Gingival, donor3 : CNhs12006 ctss	0.1	0.21
skeletal muscle, adult, pool1 : CNhs10629 ctss	0.1	0.21
ARPE-19 EMT induced with TGF-beta and TNF-alpha, 00hr30min, biol rep2 : CNhs14470 ctss	0	0.2
Astrocyte - cerebellum, donor2 : CNhs12081 ctss	0.2	0.2
heart, fetal, pool1 : CNhs10653 ctss	0.27	0.2
vein, adult : CNhs12844 ctss	0.2	0.2
iPS differentiation to neuron, control donor C11-CRL2429, day06, rep2 : CNhs13823 ctss	0.2	0.2
CD14+ Monocytes, donor2 : CNhs11954 ctss	0.4	0.2
CD14+ monocytes - treated with IFN + N-hexane, donor2 : CNhs13476 ctss	0.2	0.2
Saos-2 osteosarcoma treated with ascorbic acid and BGP to induce calcification, 03hr, biol rep2 (A2 T9) : CNhs12869 ctss	0	0.2
aorta, adult, pool1 : CNhs11760 ctss	0	0.2
CD34+ stem cells - adult bone marrow derived, donor1, tech rep2 : CNhs12553 ctss	0	0.2
Saos-2 osteosarcoma treated with ascorbic acid and BGP to induce calcification, day28, biol rep1 (A1 T17) : CNhs11919 ctss	0.3	0.2
H9 Embryoid body cells, melanocytic induction, day15, biol rep1 (H9EB-1 d15) : CNhs12898 ctss	0.2	0.2
Natural Killer Cells, donor1 : CNhs10859 ctss	0.59	0.2
ARPE-19 EMT induced with TGF-beta and TNF-alpha, 03hr00min, biol rep3 : CNhs14493 ctss	0	0.2
CD4+ T Cells, donor1 : CNhs10853 ctss	0	0.2
H9 Embryoid body cells, melanocytic induction, day12, biol rep2 (H9EB-2 d12) : CNhs12830 ctss	0.2	0.2
Pericytes, donor1 : CNhs11317 ctss	0	0.2
Adipocyte differentiation, day04, donor1 : CNhs12516 ctss	0.19	0.19
Gingival epithelial cells, donor1 (GEA11) : CNhs11061 ctss	0	0.19
H9 Embryoid body cells, melanocytic induction, day34, biol rep1 (H9EB-1 d34) : CNhs12904 ctss	0	0.19
H9 Embryoid body cells, melanocytic induction, day21, biol rep2 (H9EB-2 d21) : CNhs12833 ctss	0.1	0.19
large cell non-keratinizing squamous carcinoma cell line:SKG-II-SF : CNhs11825 ctss	0.19	0.19
acute myeloid leukemia (FAB M0) cell line:Kasumi-3 : CNhs13241 ctss	0	0.19
thyroid, adult, pool1 : CNhs10634 ctss	0.06	0.19
Lymphatic Endothelial cells response to VEGFC, 00hr00min, biol rep3 (MM XXII - 1 ) : CNhs13276 ctss	0	0.19
frontal lobe, adult, pool1 : CNhs10647 ctss	0	0.19
293SLAM rinderpest infection, 06hr, biol rep3 : CNhs14412 ctss	0.19	0.19
Universal RNA - Human Normal Tissues Biochain, pool1 : CNhs10612 ctss	0	0.19
CD14+ monocytes - treated with Cryptococcus, donor1 : CNhs13472 ctss	0.19	0.19
ARPE-19 EMT induced with TGF-beta and TNF-alpha, 00hr45min, biol rep2 : CNhs14473 ctss	0	0.19
CD4+CD25+CD45RA+ naive regulatory T cells expanded, donor3 : CNhs13919 ctss	0	0.19
Smooth Muscle Cells - Brachiocephalic, donor1 : CNhs11086 ctss	0	0.19
Keratinocyte - oral, donor1 : CNhs10879 ctss	0	0.19
Endothelial Cells - Vein, donor3 : CNhs12026 ctss	0.18	0.18
CD14-CD16+ Monocytes, donor3 : CNhs13548 ctss	0.18	0.18
diffuse large B-cell lymphoma cell line:CTB-1 : CNhs11741 ctss	0.18	0.18
Smooth Muscle Cells - Colonic, donor1 : CNhs10868 ctss	0.36	0.18
tubular adenocarcinoma cell line:SUIT-2 : CNhs11883 ctss	0	0.18
Olfactory epithelial cells, donor2 : CNhs13817 ctss	0	0.18
Saos-2 osteosarcoma treated with ascorbic acid and BGP to induce calcification, 03hr, biol rep3 (A3 T9) : CNhs12883 ctss	0	0.18
peripheral neuroectodermal tumor cell line:KU-SN : CNhs11830 ctss	0	0.18
Ciliary Epithelial Cells, donor3 : CNhs12009 ctss	0	0.18
H1 embryonic stem cells differentiation to CD34+ HSC, day03, biol rep1 : CNhs13965 ctss	0	0.18
Pancreatic stromal cells, donor1 : CNhs10877 ctss	0.09	0.17
carcinosarcoma cell line:JHUCS-1 : CNhs11747 ctss	0.17	0.17
H9 Embryoid body cells, melanocytic induction, day21, biol rep3 (H9EB-3 d21) : CNhs12915 ctss	0	0.17
pleomorphic hepatocellular carcinoma cell line:SNU-387 : CNhs11933 ctss	0	0.17
salivary acinar cells, donor2 : CNhs12811 ctss	0.17	0.17
schwannoma cell line:HS-PSS, tech rep1 : CNhs11183 ctss	0	0.17
Mesenchymal Stem Cells - bone marrow, donor4 : CNhs11316 ctss	0	0.17
Fibroblast - skin walker warburg, donor1 : CNhs11352 ctss	0	0.17
acute myeloid leukemia (FAB M4) cell line:HNT-34 : CNhs13504 ctss	0	0.17
Fibroblast - Periodontal Ligament, donor1 : CNhs10867 ctss	0	0.17
Mallassez-derived cells, donor2 : CNhs13550 ctss	0	0.17
Mast cell, expanded and stimulated, donor5 : CNhs13925 ctss	0.08	0.17
Fibroblast - Aortic Adventitial donor3 (cytoplasmic fraction) : CNhs14559 ctss	0	0.17
hepatocellular carcinoma cell line: HepG2 ENCODE, biol rep2 : CNhs12329 ctss	0.16	0.16
Saos-2 osteosarcoma treated with ascorbic acid and BGP to induce calcification, 24hr, biol rep1 (A1 T12) : CNhs12393 ctss	0	0.16
B lymphoblastoid cell line: GM12878 ENCODE, biol rep2 : CNhs12332 ctss	0	0.16
iPS differentiation to neuron, control donor C11-CRL2429, day00, rep2 : CNhs13822 ctss	0	0.16
synovial sarcoma cell line:HS-SY-II : CNhs11244 ctss	0	0.16
kidney, adult, pool1 : CNhs10622 ctss	0.08	0.16
lung, fetal, donor1 : CNhs11680 ctss	0.16	0.16
prostate, adult, pool1 : CNhs10628 ctss	0	0.16
Saos-2 osteosarcoma treated with ascorbic acid and BGP to induce calcification, day04, biol rep3 (A3 T13) : CNhs12887 ctss	0.16	0.16
Smooth Muscle Cells - Pulmonary Artery, donor1 : CNhs11089 ctss	0	0.16
Fibroblast - Gingival, donor9 (control) : CNhs14134 ctss	0.15	0.15
Skeletal Muscle Cells, donor4 : CNhs12053 ctss	0	0.15
Skeletal Muscle Cells, donor5 : CNhs12056 ctss	0	0.15
mesenchymal precursor cell - cardiac, donor2 : CNhs12369 ctss	0	0.15
CD8+ T Cells (pluriselect), donor090325, donation1 : CNhs12201 ctss	0.15	0.15
Fibroblast - Periodontal Ligament, donor6 (PLH3) : CNhs11996 ctss	0	0.15
Fibroblast - Dermal, donor3 : CNhs12028 ctss	0	0.15
CD4+CD25-CD45RA+ naive conventional T cells, donor1 : CNhs13223 ctss	0.15	0.15
Saos-2 osteosarcoma treated with ascorbic acid and BGP to induce calcification, 08hr, biol rep1 (A1 T11) : CNhs12392 ctss	0.3	0.15
papillotubular adenocarcinoma cell line:TGBC18TKB : CNhs10734 ctss	0	0.15
mesenchymal precursor cell - cardiac, donor4 : CNhs12371 ctss	0	0.15
CD4+CD25-CD45RA- memory conventional T cells expanded, donor3 : CNhs13921 ctss	0	0.15
H9 Embryoid body cells, melanocytic induction, day41, biol rep1 (H9EB-1 d41) : CNhs12905 ctss	0	0.15
adipose tissue, adult, pool1 : CNhs10615 ctss	0	0.15
epitheloid carcinoma cell line: HelaS3 ENCODE, biol rep2 : CNhs12326 ctss	0.15	0.15
merkel cell carcinoma cell line:MS-1 : CNhs12839 ctss	0	0.14
H9 Embryoid body cells, melanocytic induction, day09, biol rep2 (H9EB-2 d9) : CNhs12829 ctss	0	0.14
trachea, adult, pool1 : CNhs10635 ctss	0	0.14
Smooth Muscle Cells - Umbilical Vein, donor1 : CNhs12597 ctss	0.14	0.14
colon carcinoma cell line:CACO-2 : CNhs11280 ctss	0	0.14
Fibroblast - Dermal, donor6 : CNhs12059 ctss	0	0.14
Fibroblast - Gingival, donor6 (control) : CNhs14129 ctss	0	0.14
H9 Embryoid body cells, melanocytic induction, day12, biol rep3, tech rep1 (H9EB-3 d12) : CNhs12949 ctss	0.07	0.14
nasal epithelial cells, donor1, tech rep1 : CNhs12589 ctss	0	0.14
cervical cancer cell line:ME-180 : CNhs11289 ctss	0.14	0.14
Skeletal Muscle Cells, donor6 : CNhs12060 ctss	0.28	0.14
Saos-2 osteosarcoma treated with ascorbic acid and BGP to induce calcification, day04, biol rep1 (A1 T13) : CNhs12394 ctss	0	0.14
globus pallidus, adult, donor10252 : CNhs12319 ctss	0.14	0.14
Smooth Muscle Cells - Prostate, donor1 : CNhs11920 ctss	0	0.14
tonsil, adult, pool1 : CNhs10654 ctss	0	0.13
Prostate Stromal Cells, donor3 : CNhs12015 ctss	0	0.13
Mast cell, expanded, donor8 : CNhs13926 ctss	0.13	0.13
Preadipocyte - omental, donor1 : CNhs11065 ctss	0	0.13
Melanocyte - dark, donor3 : CNhs12570 ctss	0	0.13
Fibroblast - Aortic Adventitial, donor1 : CNhs10874 ctss	0	0.13
Astrocyte - cerebral cortex, donor3 : CNhs12005 ctss	0	0.13
iPS differentiation to neuron, control donor C11-CRL2429, day18, rep2 : CNhs13825 ctss	0	0.13
Saos-2 osteosarcoma treated with ascorbic acid and BGP to induce calcification, 24hr, biol rep2 (A2 T12) : CNhs12872 ctss	0	0.13
Fibroblast - Periodontal Ligament, donor2 : CNhs11962 ctss	0.13	0.13
giant cell carcinoma cell line:Lu99B : CNhs10751 ctss	0	0.12
MCF7 breast cancer cell line response to EGF1, 00hr45min, biol rep3 : CNhs12739 ctss	0	0.12
Saos-2 osteosarcoma treated with ascorbic acid and BGP to induce calcification, 08hr, biol rep2 (A2 T11) : CNhs12871 ctss	0.12	0.12
Astrocyte - cerebellum, donor1 : CNhs11321 ctss	0	0.12
b cell line:RPMI1788 : CNhs10744 ctss	0.12	0.12
Intestinal epithelial cells (polarized), donor1 : CNhs10875 ctss	0	0.12
uterus, adult, pool1 : CNhs11676 ctss	0.37	0.12
lymphoma, malignant, hairy B-cell cell line:MLMA : CNhs11935 ctss	0	0.12
adrenal cortex adenocarcinoma cell line:SW-13 : CNhs11893 ctss	0	0.12
H9 Embryoid body cells, melanocytic induction, day03, biol rep2 (H9EB-2 d3) : CNhs12827 ctss	0	0.12
small cell lung carcinoma cell line:DMS 144 : CNhs12808 ctss	0	0.12
schwannoma cell line:HS-PSS, tech rep2 : CNhs11245 ctss	0	0.12
Hep-2 cells mock treated, biol rep1 : CNhs13479 ctss	0	0.12
oral squamous cell carcinoma cell line:HO-1-u-1 : CNhs11287 ctss	0	0.12
Lens Epithelial Cells, donor2 : CNhs12568 ctss	0	0.12
oral squamous cell carcinoma cell line:SAS : CNhs11810 ctss	0	0.12
Fibroblast - Pulmonary Artery, donor1 : CNhs10878 ctss	0	0.11
small cell lung carcinoma cell line:LK-2 : CNhs11285 ctss	0	0.11
thyroid carcinoma cell line:TCO-1 : CNhs11872 ctss	0.11	0.11
NK T cell leukemia cell line:KHYG-1 : CNhs11867 ctss	0	0.11
serous cystadenocarcinoma cell line:HTOA : CNhs11827 ctss	0	0.11
adult T-cell leukemia cell line:ATN-1 : CNhs10738 ctss	0	0.11
anaplastic carcinoma cell line:8305C : CNhs10745 ctss	0	0.11
prostate cancer cell line:PC-3 : CNhs11243 ctss	0	0.11
Hep-2 cells treated with Streptococci strain 5448, biol rep1 : CNhs13477 ctss	0	0.11
choriocarcinoma cell line:SCH : CNhs11875 ctss	0	0.11
neuroblastoma cell line:NB-1 : CNhs11284 ctss	0.11	0.11
Wilms' tumor cell line:G-401 : CNhs11892 ctss	0	0.11
Peripheral Blood Mononuclear Cells, donor3 : CNhs12002 ctss	0.85	0.11
H9 Embryoid body cells, melanocytic induction, day15, biol rep2 (H9EB-2 d15) : CNhs12831 ctss	0	0.11
H9 Embryoid body cells, melanocytic induction, day00, biol rep2 (H9EB-2 d0) : CNhs12825 ctss	0.52	0.1
Fibroblast - skin dystrophia myotonica, donor3 : CNhs11913 ctss	0.1	0.1
Melanocyte, donor1 (MC+1) : CNhs12816 ctss	0	0.1
astrocytoma cell line:TM-31 : CNhs10742 ctss	0	0.1
Saos-2 osteosarcoma treated with ascorbic acid and BGP to induce calcification, 01hr40min, biol rep1 (A1 T6) : CNhs12387 ctss	0	0.1
carcinoid cell line:NCI-H727 : CNhs14244 ctss	0	0.1
Fibroblast - Gingival, donor8 (control) : CNhs14133 ctss	0.2	0.1
Saos-2 osteosarcoma treated with ascorbic acid and BGP to induce calcification, 00hr45min, biol rep2 (A2 T3) : CNhs12862 ctss	0	0.1
spleen, adult, pool1 : CNhs10631 ctss	0	0.09
testicular germ cell embryonal carcinoma cell line:NEC15 : CNhs12362 ctss	0	0.09
Saos-2 osteosarcoma treated with ascorbic acid and BGP to induce calcification, 00hr00min, biol rep2 (A2 T0) : CNhs12859 ctss	0.09	0.09
Saos-2 osteosarcoma treated with ascorbic acid and BGP to induce calcification, 00hr15min, biol rep1 (A1 T1) : CNhs12381 ctss	0	0.09
bile duct carcinoma cell line:HuCCT1 : CNhs10750 ctss	0	0.09
Skeletal muscle cells differentiated into Myotubes - multinucleated, donor1 : CNhs11084 ctss	0	0.09
Saos-2 osteosarcoma treated with ascorbic acid and BGP to induce calcification, 01hr20min, biol rep2 (A2 T5) : CNhs12864 ctss	0	0.09
Skeletal Muscle Satellite Cells, donor3 : CNhs12008 ctss	0.17	0.09
hereditary spherocytic anemia cell line:WIL2-NS : CNhs11891 ctss	0.08	0.08
Preadipocyte - visceral, donor1 : CNhs11082 ctss	0.08	0.08
leukemia, chronic megakaryoblastic cell line:MEG-01 : CNhs11859 ctss	0.33	0.08
transitional-cell carcinoma cell line:5637 : CNhs10735 ctss	0	0.08
squamous cell lung carcinoma cell line:EBC-1 : CNhs11273 ctss	0	0.08
Adipocyte differentiation, day08, donor1 : CNhs12517 ctss	0.08	0.08
hepatocellular carcinoma cell line: HepG2 ENCODE, biol rep1 : CNhs12328 ctss	0	0.08
Burkitt's lymphoma cell line:DAUDI : CNhs10739 ctss	0	0.08
Meningeal Cells, donor3 : CNhs12731 ctss	0	0.07
H9 Embryoid body cells, melanocytic induction, day09, biol rep3 (H9EB-3 d9) : CNhs12951 ctss	0.14	0.07
Mesenchymal Stem Cells - umbilical, donor3 : CNhs12127 ctss	0	0
Saos-2 osteosarcoma cell line, untreated control, day28, biol rep1 (B1 T17) : CNhs14194 ctss	0	0
Mesenchymal Stem Cells - bone marrow, donor3 : CNhs12126 ctss	0	0
Smooth muscle cells - airway, control, donor4 : CNhs14193 ctss	0	0
Smooth muscle cells - airway, control, donor3 : CNhs14192 ctss	0	0
Amniotic Epithelial Cells, donor3 : CNhs12125 ctss	0	0
Smooth muscle cells - airway, control, donor2 : CNhs14191 ctss	0	0
Trabecular Meshwork Cells, donor3 : CNhs12124 ctss	0.35	0
Smooth muscle cells - airway, control, donor1 : CNhs14190 ctss	0	0
Smooth muscle cells - airway, asthmatic, donor6 : CNhs14189 ctss	0	0
Corneal Epithelial Cells, donor3 : CNhs12123 ctss	0	0
Olfactory epithelial cells, donor4 : CNhs13819 ctss	0	0
Urothelial Cells, donor3 : CNhs12122 ctss	0	0
Smooth muscle cells - airway, asthmatic, donor4 : CNhs14187 ctss	0	0
Olfactory epithelial cells, donor3 : CNhs13818 ctss	0	0
Smooth muscle cells - airway, asthmatic, donor3 : CNhs14186 ctss	0	0
Renal Mesangial Cells, donor3 : CNhs12121 ctss	0	0
Smooth muscle cells - airway, asthmatic, donor2 : CNhs14184 ctss	0	0
Smooth muscle cells - airway, asthmatic, donor1 : CNhs14183 ctss	0.29	0
Alveolar Epithelial Cells, donor3 : CNhs12119 ctss	0	0
Neurons, donor3 : CNhs13815 ctss	0	0
iPS differentiation to neuron, control donor C32-CRL1502, day00, rep2 : CNhs13839 ctss	0	0
CD19+ B Cells (pluriselect), donor090309, donation2 : CNhs12179 ctss	0	0
CD8+ T Cells (pluriselect), donor090309, donation2 : CNhs12178 ctss	0	0
CD19+ B Cells (pluriselect), donor090309, donation1 : CNhs12177 ctss	0	0
iPS differentiation to neuron, down-syndrome donor C18-CCL54, day00, rep1 : CNhs13835 ctss	0.38	0
CD8+ T Cells (pluriselect), donor090309, donation1 : CNhs12176 ctss	0	0
CD19+ B Cells (pluriselect), donor090325, donation2 : CNhs12175 ctss	0	0
iPS differentiation to neuron, down-syndrome donor C11-CCL54, day12, rep1 : CNhs13832 ctss	0.94	0
Endothelial Cells - Thoracic, donor1 : CNhs11926 ctss	0	0
Endothelial Cells - Microvascular, donor1 : CNhs11925 ctss	0	0
iPS differentiation to neuron, down-syndrome donor C11-CCL54, day06, rep1 : CNhs13831 ctss	0.28	0
Chondrocyte - de diff, donor1 : CNhs11923 ctss	0	0
Fibroblast - Mammary, donor3 : CNhs12128 ctss	0	0
Saos-2 osteosarcoma cell line, untreated control, day28, biol rep3 (B3 T17) : CNhs14196 ctss	0	0
Saos-2 osteosarcoma cell line, untreated control, day28, biol rep2 (B2 T17) : CNhs14195 ctss	0.5	0
Trabecular Meshwork Cells, donor2 : CNhs12097 ctss	0	0
MCF7 breast cancer cell line response to EGF1, 00hr15min, biol rep3 : CNhs12704 ctss	1.1	0
Retinal Pigment Epithelial Cells, donor2 : CNhs12096 ctss	0	0
MCF7 breast cancer cell line response to EGF1, 00hr00min, biol rep3 : CNhs12703 ctss	0	0
K562 erythroblastic leukemia response to hemin, day04, biol rep2 : CNhs12702 ctss	0	0
Keratocytes, donor2 : CNhs12095 ctss	0	0
K562 erythroblastic leukemia response to hemin, day03, biol rep2 : CNhs12701 ctss	0	0
Ciliary Epithelial Cells, donor1 : CNhs10871 ctss	0.09	0
Corneal Epithelial Cells, donor2 : CNhs12094 ctss	0	0
K562 erythroblastic leukemia response to hemin, day02, biol rep2 : CNhs12700 ctss	0	0
Myoblast, donor1 : CNhs10870 ctss	0	0
Hepatic Stellate Cells (lipocyte), donor2 : CNhs12093 ctss	0	0
K562 erythroblastic leukemia response to hemin, 24hr, biol rep2 : CNhs12699 ctss	0	0
Hepatic Sinusoidal Endothelial Cells, donor2 : CNhs12092 ctss	0	0
K562 erythroblastic leukemia response to hemin, 12hr, biol rep2 : CNhs12698 ctss	0	0
K562 erythroblastic leukemia response to hemin, 06hr, biol rep2 : CNhs12697 ctss	0	0
Urothelial Cells, donor2 : CNhs12091 ctss	0	0
K562 erythroblastic leukemia response to hemin, 04hr, biol rep2 : CNhs12696 ctss	19.37	0
K562 erythroblastic leukemia response to hemin, 03hr30min, biol rep2 : CNhs12695 ctss	0	0
Fibroblast - Gingival, donor1 : CNhs10866 ctss	0	0
Renal Mesangial Cells, donor2 : CNhs12089 ctss	0	0
K562 erythroblastic leukemia response to hemin, 03hr00min, biol rep2 : CNhs12694 ctss	0	0
Endothelial Cells - Lymphatic, donor1 : CNhs10865 ctss	0	0
K562 erythroblastic leukemia response to hemin, 02hr30min, biol rep2 : CNhs12693 ctss	0	0
Fibroblast - Lymphatic, donor3 : CNhs12118 ctss	0	0
CD4+CD25-CD45RA+ naive conventional T cells expanded, donor2 : CNhs13813 ctss	0	0
Astrocyte - cerebellum, donor3 : CNhs12117 ctss	0	0
CD4+CD25+CD45RA- memory regulatory T cells expanded, donor3 : CNhs13812 ctss	0	0
Pericytes, donor3 : CNhs12116 ctss	0	0
CD4+CD25+CD45RA- memory regulatory T cells expanded, donor2 : CNhs13811 ctss	0.26	0
spinal cord - adult, donor10196 : CNhs13807 ctss	0	0
Small Airway Epithelial Cells, donor1 : CNhs10884 ctss	0	0
Prostate Stromal Cells, donor1 : CNhs10883 ctss	0	0
Multipotent Cord Blood Unrestricted Somatic Stem Cells, donor2 : CNhs12105 ctss	0	0
Mesenchymal Stem Cells - amniotic membrane, donor2 : CNhs12104 ctss	0	0
Nucleus Pulposus Cell, donor1 : CNhs10881 ctss	0	0
Fibroblast - Mammary, donor2 : CNhs12103 ctss	0	0
Mesenchymal Stem Cells - umbilical, donor2 : CNhs12102 ctss	0	0
Mesenchymal Stem Cells - adipose, donor2 : CNhs12101 ctss	0	0
Mesenchymal Stem Cells - bone marrow, donor2 : CNhs12100 ctss	0	0
Anulus Pulposus Cell, donor1 : CNhs10876 ctss	0	0
Fibroblast - Villous Mesenchymal, donor2 : CNhs12099 ctss	0	0
Amniotic Epithelial Cells, donor2 : CNhs12098 ctss	0	0
MCF7 breast cancer cell line response to EGF1, 01hr00min, biol rep3 : CNhs12705 ctss	0	0
Renal Glomerular Endothelial Cells, donor3 : CNhs12624 ctss	0	0
Smooth Muscle Cells - Subclavian Artery, donor1 : CNhs11090 ctss	0	0
mesenchymal precursor cell - cardiac, donor3 : CNhs12370 ctss	0	0
Bronchial Epithelial Cell, donor3 : CNhs12623 ctss	0	0
Esophageal Epithelial Cells, donor3 : CNhs12622 ctss	0	0
Smooth Muscle Cells - Coronary Artery, donor1 : CNhs11088 ctss	0	0
Schwann Cells, donor3 : CNhs12621 ctss	0	0
mesenchymal precursor cell - cardiac, donor1 : CNhs12368 ctss	0	0
Fibroblast - Choroid Plexus, donor3 : CNhs12620 ctss	0	0
mesenchymal precursor cell - bone marrow, donor2 : CNhs12367 ctss	0.25	0
mesenchymal precursor cell - bone marrow, donor1 : CNhs12366 ctss	0	0
Smooth Muscle Cells - Aortic, donor1 : CNhs11085 ctss	0	0
mesenchymal precursor cell - adipose, donor3 : CNhs12365 ctss	0	0
Skeletal Muscle Cells, donor1 : CNhs11083 ctss	0	0
mesenchymal precursor cell - adipose, donor2 : CNhs12364 ctss	0	0
mesenchymal precursor cell - adipose, donor1 : CNhs12363 ctss	0	0
Preadipocyte - subcutaneous, donor1 : CNhs11081 ctss	0	0
Placental Epithelial Cells, donor1 : CNhs11079 ctss	0	0
Mammary Epithelial Cell, donor1 : CNhs11077 ctss	0	0
Saos-2 osteosarcoma treated with ascorbic acid and BGP to induce calcification, 02hr00min, biol rep1 (A1 T7) : CNhs12388 ctss	0.35	0
pituitary gland, adult, donor10258 : CNhs14231 ctss	0	0
Bronchial Epithelial Cell, donor7 : CNhs12642 ctss	0.25	0
tenocyte, donor3 : CNhs12641 ctss	0	0
Saos-2 osteosarcoma treated with ascorbic acid and BGP to induce calcification, 01hr20min, biol rep1 (A1 T5) : CNhs12386 ctss	0	0
tenocyte, donor2 : CNhs12640 ctss	0.46	0
tenocyte, donor1 : CNhs12639 ctss	0	0
Saos-2 osteosarcoma treated with ascorbic acid and BGP to induce calcification, 01hr00min, biol rep1 (A1 T4) : CNhs12384 ctss	0.19	0
Saos-2 osteosarcoma treated with ascorbic acid and BGP to induce calcification, 00hr30min, biol rep1 (A1 T2) : CNhs12382 ctss	0	0
ductal cell carcinoma cell line:KLM-1 : CNhs11100 ctss	0	0
chorionic membrane cells, donor3 : CNhs12380 ctss	0.53	0
amniotic membrane cells, donor3 : CNhs12379 ctss	0	0
mesenchymal precursor cell - ovarian cancer metastasis, donor3 : CNhs12378 ctss	0.15	0
mesenchymal precursor cell - ovarian cancer right ovary, donor3 (SOC-57-02) : CNhs12377 ctss	0	0
mesenchymal precursor cell - ovarian cancer left ovary, donor3 : CNhs12376 ctss	0.16	0
mesenchymal precursor cell - ovarian cancer right ovary, donor2 : CNhs12375 ctss	0	0
Hepatic Stellate Cells (lipocyte), donor3 : CNhs12627 ctss	0.21	0
mesenchymal precursor cell - ovarian cancer metastasis, donor1 : CNhs12374 ctss	0	0
Hepatocyte, donor3 : CNhs12626 ctss	0	0
mesenchymal precursor cell - ovarian cancer right ovary, donor1 : CNhs12373 ctss	0	0
Tracheal Epithelial Cells, donor1 : CNhs11092 ctss	0	0
Hepatic Sinusoidal Endothelial Cells, donor3 : CNhs12625 ctss	0	0
mesenchymal precursor cell - ovarian cancer left ovary, donor1 : CNhs12372 ctss	0	0
Smooth Muscle Cells - Umbilical Artery, donor1 : CNhs11091 ctss	0	0
embryonic kidney cell line: HEK293/SLAM untreated : CNhs11046 ctss	0	0
cord blood derived cell line:COBL-a untreated : CNhs11045 ctss	0	0
non-small cell lung cancer cell line:NCI-H1385 : CNhs12193 ctss	0	0
leiomyosarcoma cell line:Hs 5.T : CNhs12192 ctss	0	0
Myoblast differentiation to myotubes, day10, control donor1 : CNhs13854 ctss	0	0
mesodermal tumor cell line:HIRS-BM : CNhs12191 ctss	0	0
Myoblast differentiation to myotubes, day08, control donor1 : CNhs13853 ctss	0	0
Myoblast differentiation to myotubes, day06, control donor1 : CNhs13852 ctss	0.78	0
Myoblast differentiation to myotubes, day04, control donor1 : CNhs13851 ctss	0	0
CD19+ B Cells (pluriselect), donor090612, donation3 : CNhs12188 ctss	0	0
Myoblast differentiation to myotubes, day03, control donor1 : CNhs13850 ctss	0	0
Myoblast differentiation to myotubes, day01, control donor1 : CNhs13848 ctss	0	0
Myoblast differentiation to myotubes, day00, control donor1 : CNhs13847 ctss	0	0
CD19+ B Cells (pluriselect), donor090612, donation2 : CNhs12185 ctss	0	0
iPS differentiation to neuron, down-syndrome donor C11-CCL54, day18, rep2 : CNhs13846 ctss	0	0
iPS differentiation to neuron, down-syndrome donor C11-CCL54, day12, rep2 : CNhs13845 ctss	0	0
CD19+ B Cells (pluriselect), donor090612, donation1 : CNhs12183 ctss	0	0
iPS differentiation to neuron, down-syndrome donor C11-CCL54, day06, rep2 : CNhs13844 ctss	0	0
iPS differentiation to neuron, down-syndrome donor C11-CCL54, day00, rep2 : CNhs13843 ctss	0.93	0
CD19+ B Cells (pluriselect), donor090309, donation3 : CNhs12181 ctss	0	0
CD8+ T Cells (pluriselect), donor090309, donation3 : CNhs12180 ctss	0	0
Whole blood (ribopure), donor090325, donation2 : CNhs11076 ctss	0.41	0
Fibroblast - skin spinal muscular atrophy, donor1 : CNhs11074 ctss	0.09	0
Synoviocyte, donor1 : CNhs11068 ctss	0.2	0
Smooth Muscle Cells - Internal Thoracic Artery, donor1 : CNhs11067 ctss	0	0
Keratinocyte - epidermal, donor1 : CNhs11064 ctss	0	0
Dendritic Cells - monocyte immature derived, donor1, tech rep2 : CNhs11062 ctss	0.17	0
pituitary gland, adult, donor10252 : CNhs12229 ctss	0.23	0
pineal gland, adult, donor10252 : CNhs12228 ctss	0	0
Mesenchymal Stem Cells - Wharton's Jelly, donor1 : CNhs11057 ctss	0	0
Adipocyte - omental, donor1 : CNhs11054 ctss	0	0
Preadipocyte - breast, donor1 : CNhs11052 ctss	0	0
Adipocyte - breast, donor1 : CNhs11051 ctss	0	0
cord blood derived cell line:COBL-a 24h infection : CNhs11050 ctss	0.12	0
Mesothelial Cells, donor2 : CNhs12197 ctss	0	0
Dendritic Cells - plasmacytoid, donor2 : CNhs12196 ctss	0.57	0
Dendritic Cells - monocyte immature derived, donor2 : CNhs12195 ctss	0	0
Monocyte-derived macrophages response to LPS, 03hr30min, donor1 (t11 Subject1) : CNhs13153 ctss	0	0
Smooth Muscle Cells - Coronary Artery, donor3 : CNhs12045 ctss	0	0
mesenchymal stem cells (adipose derived), adipogenic induction, 03hr00min, biol rep3 : CNhs13611 ctss	0	0
Monocyte-derived macrophages response to LPS, 02hr30min, donor1 (t9 Subject1) : CNhs13152 ctss	0	0
CD14+ monocytes - treated with IFN + N-hexane, donor1 : CNhs13466 ctss	0	0
breast carcinoma cell line:MDA-MB-453 : CNhs10736 ctss	0.09	0
mesenchymal stem cells (adipose derived), adipogenic induction, 03hr00min, biol rep2 : CNhs13610 ctss	0	0
CD14+ monocytes - treated with BCG, donor1 : CNhs13465 ctss	0	0
Monocyte-derived macrophages response to LPS, 02hr00min, donor1 (t8 Subject1) : CNhs13151 ctss	0	0
Smooth Muscle Cells - Carotid, donor3 : CNhs12044 ctss	0	0
Urethra, donor2 : CNhs13464 ctss	1.61	0
mesenchymal stem cells (adipose derived), adipogenic induction, 03hr00min, biol rep1 : CNhs13609 ctss	0	0
Smooth Muscle Cells - Brachiocephalic, donor3 : CNhs12043 ctss	0	0
Monocyte-derived macrophages response to LPS, 01hr40min, donor1 (t7 Subject1) : CNhs13150 ctss	0	0
mesenchymal stem cells (adipose derived), adipogenic induction, 02hr30min, biol rep3 : CNhs13608 ctss	0	0
Placental Epithelial Cells, donor2 : CNhs11386 ctss	0	0
Monocyte-derived macrophages response to LPS, 01hr20min, donor1 (t6 Subject1) : CNhs13149 ctss	0	0
gall bladder carcinoma cell line:TGBC2TKB : CNhs10733 ctss	0	0
mesenchymal stem cells (adipose derived), adipogenic induction, 02hr30min, biol rep2 : CNhs13607 ctss	0	0
Osteoblast, donor2 : CNhs11385 ctss	0	0
Monocyte-derived macrophages response to LPS, 01hr00min, donor1 (t5 Subject1) : CNhs13148 ctss	0	0
Skeletal muscle cells differentiated into Myotubes - multinucleated, donor3 : CNhs12041 ctss	0	0
maxillary sinus tumor cell line:HSQ-89 : CNhs10732 ctss	0	0
mesenchymal stem cells (adipose derived), adipogenic induction, 02hr30min, biol rep1 : CNhs13606 ctss	0	0
Neural stem cells, donor2 : CNhs11384 ctss	0	0
epidermoid carcinoma cell line:A431 : CNhs10743 ctss	0	0
Lymphatic Endothelial cells response to VEGFC, 00hr15min, biol rep2 (MM XIV - 2) : CNhs13158 ctss	0	0
Smooth Muscle Cells - Umbilical Artery, donor3 : CNhs12049 ctss	0	0
splenic lymphoma with villous lymphocytes cell line:SLVL : CNhs10741 ctss	0	0
Lymphatic Endothelial cells response to VEGFC, 00hr00min, biol rep2 (MM XIV - 1) : CNhs13157 ctss	0	0
Smooth Muscle Cells - Subclavian Artery, donor3 : CNhs12048 ctss	0	0
choriocarcinoma cell line:BeWo : CNhs10740 ctss	0.09	0
Melanocyte, donor2 (MC+2) : CNhs13156 ctss	0	0
CD14+ monocytes - treated with lipopolysaccharide, donor1 : CNhs13470 ctss	0.61	0
mesenchymal stem cells (adipose derived), adipogenic induction, 12hr00min, biol rep3 : CNhs13614 ctss	0	0
Smooth Muscle Cells - Pulmonary Artery, donor3 : CNhs12047 ctss	0	0
Monocyte-derived macrophages response to LPS, 05hr, donor1 (t13 Subject1) : CNhs13155 ctss	0	0
CD14+ monocytes - treated with Group A streptococci, donor1 : CNhs13469 ctss	0	0
mesenchymal stem cells (adipose derived), adipogenic induction, 12hr00min, biol rep2 : CNhs13613 ctss	0	0
Smooth Muscle Cells - Internal Thoracic Artery, donor3 : CNhs12046 ctss	1.06	0
Monocyte-derived macrophages response to LPS, 04hr, donor1 (t12 Subject1) : CNhs13154 ctss	0	0
colon carcinoma cell line:COLO-320 : CNhs10737 ctss	0	0
chronic myelogenous leukemia cell line:KU812 : CNhs10727 ctss	0.16	0
mesenchymal stem cells (adipose derived), adipogenic induction, 01hr20min, biol rep3 : CNhs13599 ctss	0	0
Osteoblast - differentiated, donor3 : CNhs12035 ctss	0	0
Endothelial Cells - Vein, donor2 : CNhs11377 ctss	0	0
lung adenocarcinoma cell line:PC-14 : CNhs10726 ctss	0	0
Endothelial Cells - Microvascular, donor2 : CNhs11376 ctss	0	0
Melanocyte - light, donor3 : CNhs12033 ctss	0	0
Endothelial Cells - Aortic, donor2 : CNhs11375 ctss	0	0
Mammary Epithelial Cell, donor3 : CNhs12032 ctss	0	0
acute myeloid leukemia (FAB M5) cell line:THP-1 (thawed) : CNhs10724 ctss	0	0
Keratinocyte - epidermal, donor3 : CNhs12031 ctss	0	0
acute myeloid leukemia (FAB M5) cell line:THP-1 (revived) : CNhs10723 ctss	0	0
Chondrocyte - re diff, donor2 : CNhs11373 ctss	0	0
Hair Follicle Dermal Papilla Cells, donor3 : CNhs12030 ctss	0	0
Chondrocyte - de diff, donor2 : CNhs11372 ctss	0	0
acute myeloid leukemia (FAB M5) cell line:THP-1 (fresh) : CNhs10722 ctss	0	0
Adipocyte - subcutaneous, donor2 : CNhs11371 ctss	0	0
Fibroblast - Lung, donor3 : CNhs12029 ctss	0	0
Fingernail (including nail plate, eponychium and hyponychium), donor2 : CNhs13445 ctss	0	0
eye - muscle inferior rectus, donor1 : CNhs13444 ctss	0	0
eye - muscle medial, donor2 : CNhs13443 ctss	0	0
Fibroblast - Cardiac, donor3 : CNhs12027 ctss	0	0
Monocyte-derived macrophages response to LPS, 00hr45min, donor1 (t4 Subject1) : CNhs13147 ctss	0	0
Skeletal Muscle Cells, donor3 : CNhs12040 ctss	0	0
mesenchymal stem cells (adipose derived), adipogenic induction, 02hr00min, biol rep3 : CNhs13605 ctss	0	0
Melanocyte - light, donor2 : CNhs11383 ctss	0	0
glioma cell line:GI-1 : CNhs10731 ctss	0	0
Monocyte-derived macrophages response to LPS, 00hr30min, donor1 (t3 Subject1) : CNhs13146 ctss	0	0
Skin - palm, donor1 : CNhs13458 ctss	0	0
Mammary Epithelial Cell, donor2 : CNhs11382 ctss	0	0
Preadipocyte - visceral, donor3 : CNhs12039 ctss	0.12	0
malignant trichilemmal cyst cell line:DJM-1 : CNhs10730 ctss	0	0
Monocyte-derived macrophages response to LPS, 00hr15min, donor1 (t2 Subject1) : CNhs13145 ctss	0	0
mesenchymal stem cells (adipose derived), adipogenic induction, 02hr00min, biol rep1 : CNhs13603 ctss	0	0
Keratinocyte - epidermal, donor2 : CNhs11381 ctss	0	0
Preadipocyte - subcutaneous, donor3 : CNhs12038 ctss	0	0
renal cell carcinoma cell line:OS-RC-2 : CNhs10729 ctss	0	0
mesenchymal stem cells (adipose derived), adipogenic induction, 01hr40min, biol rep3 : CNhs13602 ctss	0	0
Fibroblast - Lung, donor2 : CNhs11380 ctss	0	0
mesenchymal stem cells (adipose derived), adipogenic induction, 01hr40min, biol rep2 : CNhs13601 ctss	0	0
Fibroblast - Dermal, donor2 : CNhs11379 ctss	0	0
mesenchymal stem cells (adipose derived), adipogenic induction, 01hr40min, biol rep1 : CNhs13600 ctss	0	0
Osteoblast, donor3 : CNhs12036 ctss	0.55	0
Hepatic Sinusoidal Endothelial Cells, donor1 : CNhs12075 ctss	0	0
Renal Glomerular Endothelial Cells, donor1 : CNhs12074 ctss	0	0
Sertoli Cells, donor1 : CNhs10851 ctss	0	0
Monocyte-derived macrophages response to LPS, 06hr, donor3 (t14 Subject3) : CNhs13187 ctss	0	0
Schwann Cells, donor1 : CNhs12073 ctss	0	0
Mesothelial Cells, donor1 : CNhs10850 ctss	0	0
Monocyte-derived macrophages response to LPS, 05hr, donor3 (t13 Subject3) : CNhs13186 ctss	0	0
Fibroblast - Gingival, donor4 (GFH2) : CNhs10848 ctss	0	0
Monocyte-derived macrophages response to LPS, 04hr, donor3 (t12 Subject3) : CNhs13185 ctss	0	0
Sebocyte, donor1 : CNhs10847 ctss	0	0
Monocyte-derived macrophages response to LPS, 03hr30min, donor3 (t11 Subject3) : CNhs13184 ctss	0	0
Monocyte-derived macrophages response to LPS, 03hr00min, donor3 (t10 Subject3) : CNhs13183 ctss	0	0
Mesenchymal Stem Cells - Vertebral, donor1 : CNhs10846 ctss	0	0
Monocyte-derived macrophages response to LPS, 02hr30min, donor3 (t9 Subject3) : CNhs13182 ctss	0	0
Adipocyte - perirenal, donor1 : CNhs12069 ctss	0.87	0
Mesenchymal stem cells - hepatic, donor0 : CNhs10845 ctss	0.36	0
Monocyte-derived macrophages response to LPS, 02hr00min, donor3 (t8 Subject3) : CNhs13181 ctss	0	0
Adipocyte - omental, donor3 : CNhs12068 ctss	0	0
Monocyte-derived macrophages response to LPS, 01hr40min, donor3 (t7 Subject3) : CNhs13180 ctss	0	0
Adipocyte - omental, donor2 : CNhs12067 ctss	0	0
Saos-2 osteosarcoma treated with ascorbic acid and BGP to induce calcification, 00hr00min, biol rep1 (A1 T0) : CNhs11918 ctss	0	0
Urothelial cells, donor0 : CNhs10843 ctss	0	0
Monocyte-derived macrophages response to LPS, 01hr20min, donor3 (t6 Subject3) : CNhs13179 ctss	0	0
MCF7 breast cancer cell line response to HRG, 08hr, biol rep2 : CNhs12667 ctss	0	0
H9 Embryonic Stem cells, biol rep1 (H9ES-1) : CNhs11917 ctss	0	0
Renal Epithelial Cells, donor2 : CNhs12088 ctss	0	0
K562 erythroblastic leukemia response to hemin, 02hr00min, biol rep2 : CNhs12692 ctss	0	0
Renal Proximal Tubular Epithelial Cell, donor2 : CNhs12087 ctss	0	0
Smooth Muscle Cells - Brain Vascular, donor1 : CNhs10863 ctss	0	0
K562 erythroblastic leukemia response to hemin, 01hr20min, biol rep2 : CNhs12690 ctss	0	0
Renal Glomerular Endothelial Cells, donor2 : CNhs12086 ctss	0	0
Neutrophils, donor1 : CNhs10862 ctss	3	0
K562 erythroblastic leukemia response to hemin, 01hr00min, biol rep2 : CNhs12689 ctss	0	0
Bronchial Epithelial Cell, donor2 : CNhs12085 ctss	0	0
Macrophage - monocyte derived, donor1 : CNhs10861 ctss	0	0
K562 erythroblastic leukemia response to hemin, 00hr45min, biol rep2 : CNhs12688 ctss	0	0
Alveolar Epithelial Cells, donor2 : CNhs12084 ctss	0.7	0
K562 erythroblastic leukemia response to hemin, 00hr30min, biol rep2 : CNhs12687 ctss	0	0
Peripheral Blood Mononuclear Cells, donor1 : CNhs10860 ctss	0	0
Esophageal Epithelial Cells, donor2 : CNhs12083 ctss	0	0
K562 erythroblastic leukemia response to hemin, 00hr15min, biol rep2 : CNhs12686 ctss	0	0
Fibroblast - Lymphatic, donor2 : CNhs12082 ctss	0	0
K562 erythroblastic leukemia response to hemin, 00hr00min, biol rep2 : CNhs12684 ctss	0	0
Meningeal Cells, donor2 : CNhs12080 ctss	0	0
Pericytes, donor2 : CNhs12079 ctss	0	0
Bronchial Epithelial Cell, donor5 : CNhs12058 ctss	0	0
Lymphatic Endothelial cells response to VEGFC, 03hr30min, biol rep2 (MM XIV - 11) : CNhs13168 ctss	0	0
Lymphatic Endothelial cells response to VEGFC, 03hr00min, biol rep2 (MM XIV - 10) : CNhs13166 ctss	0.31	0
epidermoid carcinoma cell line:Ca Ski : CNhs10748 ctss	0.09	0
Fibroblast - Dermal, donor5 : CNhs12055 ctss	0.16	0
Lymphatic Endothelial cells response to VEGFC, 02hr00min, biol rep2 (MM XIV - 8) : CNhs13164 ctss	0	0
langerhans cells, immature, donor2 : CNhs13480 ctss	0	0
Lymphatic Endothelial cells response to VEGFC, 01hr40min, biol rep2 (MM XIV - 7) : CNhs13163 ctss	0	0
acute lymphoblastic leukemia (T-ALL) cell line:HPB-ALL : CNhs10746 ctss	0.14	0
Hep-2 cells treated with Streptococci strain JRS4, biol rep1 : CNhs13478 ctss	0	0
Tracheal Epithelial Cells, donor3 : CNhs12051 ctss	0	0
Monocyte-derived macrophages response to LPS, 01hr00min, donor3 (t5 Subject3) : CNhs13178 ctss	0	0
Preadipocyte - perirenal, donor1 : CNhs12065 ctss	0	0
Monocyte-derived macrophages response to LPS, 00hr45min, donor3 (t4 Subject3) : CNhs13177 ctss	0	0
Anulus Pulposus Cell, donor2 : CNhs12064 ctss	0	0
Monocyte-derived macrophages response to LPS, 00hr30min, donor3 (t3 Subject3) : CNhs13176 ctss	0	0
Smooth Muscle Cells - Umbilical artery, donor0 : CNhs10839 ctss	0	0
Monocyte-derived macrophages response to LPS, 00hr15min, donor3 (t2 Subject3) : CNhs13175 ctss	0.64	0
Smooth Muscle Cells - Aortic, donor0 : CNhs10838 ctss	0	0
Monocyte-derived macrophages response to LPS, 00hr00min, donor3 (t1 Subject3) : CNhs13174 ctss	0	0
Bronchial Epithelial Cell, donor6 : CNhs12062 ctss	0	0
MCF7 breast cancer cell line response to HRG, 03hr30min, biol rep2 : CNhs12662 ctss	0	0
Endothelial Cells - Aortic, donor0 : CNhs10837 ctss	0	0
Lymphatic Endothelial cells response to VEGFC, 08hr, biol rep2 (MM XIV - 16) : CNhs13173 ctss	0	0
signet ring carcinoma cell line:Kato III : CNhs10753 ctss	0	0
Lymphatic Endothelial cells response to VEGFC, 06hr, biol rep2 (MM XIV - 14) : CNhs13171 ctss	0	0
oral squamous cell carcinoma cell line:Ca9-22 : CNhs10752 ctss	0	0
Lymphatic Endothelial cells response to VEGFC, 05hr, biol rep2 (MM XIV - 13) : CNhs13170 ctss	0	0
MCF7 breast cancer cell line response to HRG, 02hr30min, biol rep2 : CNhs12659 ctss	0	0
Monocyte-derived macrophages response to LPS, 16hr, donor1 (t20 Subject1) : CNhs12930 ctss	0	0
Monocyte-derived macrophages response to LPS, 18hr, donor1 (t21 Subject1) : CNhs12814 ctss	0.46	0
mesenchymal stem cells (adipose derived), adipogenic induction, 01hr00min, biol rep3 : CNhs13433 ctss	0	0
MCF7 breast cancer cell line response to EGF1, 07hr, biol rep2 : CNhs12490 ctss	0	0
acute myeloid leukemia (FAB M4) cell line:FKH-1 : CNhs13503 ctss	0	0
Monocyte-derived macrophages response to LPS, 12hr, donor1 (t18 Subject1) : CNhs12813 ctss	0	0
mesenchymal stem cells (adipose derived), adipogenic induction, 01hr00min, biol rep2 : CNhs13432 ctss	0	0
Saos-2 osteosarcoma treated with ascorbic acid and BGP to induce calcification, 01hr00min, biol rep2 (A2 T4) : CNhs12863 ctss	0	0
acute myeloid leukemia (FAB M2) cell line:Kasumi-1 : CNhs13502 ctss	0	0
Monocyte-derived macrophages response to LPS, 10hr, donor1 (t17 Subject1) : CNhs12928 ctss	0	0
salivary acinar cells, donor3 : CNhs12812 ctss	0	0
mesenchymal stem cells (adipose derived), adipogenic induction, 01hr00min, biol rep1 : CNhs13431 ctss	0	0
MCF7 breast cancer cell line response to EGF1, 05hr, biol rep2 : CNhs12488 ctss	0	0
iPS differentiation to neuron, down-syndrome donor C11-CCL54, day18, rep3 : CNhs14059 ctss	0	0
Saos-2 osteosarcoma treated with ascorbic acid and BGP to induce calcification, 00hr30min, biol rep2 (A2 T2) : CNhs12861 ctss	0.14	0
Hep-2 cells mock treated, biol rep2 : CNhs13500 ctss	0	0
Endothelial Cells - Aortic, donor1 : CNhs12495 ctss	0	0
mesenchymal precursor cell - ovarian cancer metastasis, donor2 : CNhs13093 ctss	0	0
serous adenocarcinoma cell line:SK-OV-3-R after co-culture with SOC-57-02-G, biol rep1 : CNhs13508 ctss	0	0
Adipocyte - subcutaneous, donor1 : CNhs12494 ctss	0	0
mesenchymal precursor cell - ovarian cancer left ovary, donor2 : CNhs13092 ctss	0	0
H1 embryonic stem cells differentiation to CD34+ HSC, day00, biol rep2 : CNhs14068 ctss	0	0
mesenchymal stem cells (adipose derived), adipogenic induction, day01, biol rep3 : CNhs13617 ctss	0	0
Saos-2 osteosarcoma treated with ascorbic acid and BGP to induce calcification, 02hr30min, biol rep2 (A2 T8) : CNhs12868 ctss	0	0
mesenchymal precursor cell - ovarian cancer right ovary, donor3 (SOC-57-02-G) : CNhs13507 ctss	0	0
Fibroblast - Periodontal Ligament, donor4 (PL29) : CNhs12493 ctss	0	0
H1 embryonic stem cells differentiation to CD34+ HSC, day00, biol rep1 : CNhs14067 ctss	0	0
Monocyte-derived macrophages response to LPS, 36hr, donor1 (t25 Subject1) : CNhs12933 ctss	0	0
Mesenchymal stem cells - umbilical, donor0 : CNhs12492 ctss	0	0
Monocyte-derived macrophages response to LPS, 24hr, donor1 (t24 Subject1) : CNhs12932 ctss	0	0
mesenchymal stem cells (adipose derived), adipogenic induction, day01, biol rep1 : CNhs13615 ctss	0	0
Monocyte-derived macrophages response to LPS, 20hr, donor1 (t22 Subject1) : CNhs12931 ctss	0	0
MCF7 breast cancer cell line response to EGF1, 08hr, biol rep2 : CNhs12491 ctss	0	0
heart - tricuspid valve, adult : CNhs12857 ctss	0	0
Mesenchymal Stem Cells - adipose, donor3 : CNhs12922 ctss	0	0
COBL-a rinderpest(-C) infection, 48hr, biol rep3 : CNhs14446 ctss	0	0
medulloblastoma cell line:D283 Med : CNhs12805 ctss	0	0
iPS differentiation to neuron, control donor C32-CRL1502, day00, rep3 : CNhs14052 ctss	0	0
MCF7 breast cancer cell line response to EGF1, 02hr00min, biol rep2 : CNhs12483 ctss	0	0
Keratocytes, donor3 : CNhs12921 ctss	0	0
COBL-a rinderpest(-C) infection, 48hr, biol rep2 : CNhs14445 ctss	1.33	0
K562 erythroblastic leukemia response to hemin, day04, biol rep3 : CNhs12804 ctss	0	0
CD14+ monocytes - treated with Candida, donor3 : CNhs13494 ctss	0	0
Fibroblast - Villous Mesenchymal, donor3 : CNhs12920 ctss	0	0
MCF7 breast cancer cell line response to EGF1, 01hr40min, biol rep2 : CNhs12482 ctss	0	0
K562 erythroblastic leukemia response to hemin, day03, biol rep3 : CNhs12803 ctss	0	0
mesenchymal stem cells (adipose derived), adipogenic induction, 00hr15min, biol rep3 : CNhs13424 ctss	0	0
COBL-a rinderpest(-C) infection, 24hr, biol rep3 : CNhs14443 ctss	0	0
CD14+ monocytes - treated with Salmonella, donor3 : CNhs13493 ctss	0.62	0
K562 erythroblastic leukemia response to hemin, day02, biol rep3 : CNhs12802 ctss	0	0
vagina, adult : CNhs12854 ctss	0	0
salivary acinar cells, donor1 : CNhs12810 ctss	0	0
Monocyte-derived macrophages response to LPS, 07hr, donor1 (t15 Subject1) : CNhs12926 ctss	0	0
MCF7 breast cancer cell line response to EGF1, 04hr, biol rep2 : CNhs12487 ctss	0	0
Saos-2 osteosarcoma treated with ascorbic acid and BGP to induce calcification, 00hr15min, biol rep2 (A2 T1) : CNhs12860 ctss	0.1	0
Hep-2 cells treated with Streptococci strain JRS4, biol rep3 : CNhs13499 ctss	0	0
Monocyte-derived macrophages response to LPS, 06hr, donor1 (t14 Subject1) : CNhs12925 ctss	0	0
mesenchymal stem cells (adipose derived), adipogenic induction, 00hr45min, biol rep2 : CNhs13429 ctss	0	0
MCF7 breast cancer cell line response to EGF1, 03hr30min, biol rep2 : CNhs12486 ctss	0	0
Monocyte-derived macrophages response to LPS, 03hr00min, donor1 (t10 Subject1) : CNhs12924 ctss	0	0
MCF7 breast cancer cell line response to EGF1, 03hr00min, biol rep2 : CNhs12485 ctss	0	0
plasma cell leukemia cell line:ARH-77 : CNhs12807 ctss	0	0
Hep-2 cells treated with Streptococci strain 5448, biol rep3 : CNhs13497 ctss	0	0
mesenchymal stem cells (adipose derived), adipogenic induction, 00hr30min, biol rep3 : CNhs13427 ctss	0	0
large cell lung carcinoma cell line:NCI-H460 : CNhs12806 ctss	0	0
MCF7 breast cancer cell line response to EGF1, 02hr30min, biol rep2 : CNhs12484 ctss	0	0
mesenchymal stem cells (adipose derived), adipogenic induction, day14, biol rep3 : CNhs13632 ctss	0	0
Lymphatic Endothelial cells response to VEGFC, 03hr00min, biol rep1 (MM XIX - 10) : CNhs13108 ctss	0	0
H9 Embryonic Stem cells, biol rep3 (H9ES-3) : CNhs12837 ctss	0	0
Lymphatic Endothelial cells response to VEGFC, 02hr30min, biol rep1 (MM XIX - 9) : CNhs13107 ctss	0.86	0
acute myeloid leukemia (FAB M5) cell line:NOMO-1 : CNhs13050 ctss	0	0
mesenchymal stem cells (adipose derived), adipogenic induction, day14, biol rep2 : CNhs13631 ctss	0	0
Saos-2 osteosarcoma treated with ascorbic acid and BGP to induce calcification, 02hr30min, biol rep3 (A3 T8) : CNhs12882 ctss	0	0
mesenchymal stem cells (adipose derived), adipogenic induction, day12, biol rep3 : CNhs13630 ctss	0	0
thalamus, newborn, donor10223 : CNhs14084 ctss	0	0
Lymphatic Endothelial cells response to VEGFC, 01hr40min, biol rep1 (MM XIX - 7) : CNhs13105 ctss	0	0
mesenchymal stem cells (adipose derived), adipogenic induction, day12, biol rep2 : CNhs13629 ctss	0	0
Saos-2 osteosarcoma treated with ascorbic acid and BGP to induce calcification, 01hr40min, biol rep3 (A3 T6) : CNhs12880 ctss	0	0
mesenchymal stem cells (adipose derived), adipogenic induction, day12, biol rep1 : CNhs13628 ctss	0	0
granulocyte macrophage progenitor, donor1 : CNhs12519 ctss	0	0
H9 Embryoid body cells, melanocytic induction, day18, biol rep2 (H9EB-2 d18) : CNhs12832 ctss	0	0
Saos-2 osteosarcoma treated with ascorbic acid and BGP to induce calcification, 00hr00min, biol rep3 (A3 T0) : CNhs12952 ctss	0	0
acute myeloid leukemia (FAB M4eo) cell line:EoL-1 : CNhs13056 ctss	0	0
granulocyte macrophage progenitor, donor3 : CNhs12528 ctss	0	0
Monocyte-derived macrophages response to mock influenza infection, 00hr00min, donor4 (227 121:MI 0h) : CNhs13638 ctss	0	0
neutrophil PMN, donor2 : CNhs12526 ctss	0	0
acute myeloid leukemia (FAB M3) cell line:HL60 : CNhs13055 ctss	0	0
Monocyte-derived macrophages response to mock influenza infection, 00hr00min, donor1 (868 121:MI 0h) : CNhs13637 ctss	0	0
Lymphatic Endothelial cells response to VEGFC, 07hr, biol rep1 (MM XIX - 15) : CNhs13113 ctss	0	0
promyelocytes/myelocytes PMC, donor2 : CNhs12525 ctss	0	0
acute myeloid leukemia (FAB M1) cell line:HYT-1 : CNhs13054 ctss	0	0
Lymphatic Endothelial cells response to VEGFC, 05hr, biol rep1 (MM XIX - 13) : CNhs13111 ctss	0	0
acute myeloid leukemia (FAB M0) cell line:KG-1 : CNhs13053 ctss	0	0
granulocyte macrophage progenitor, donor2 : CNhs12524 ctss	0	0
mesenchymal stem cells (adipose derived), undifferentiated control, biol rep3 : CNhs13634 ctss	0	0
common myeloid progenitor CMP, donor2 : CNhs12523 ctss	0	0
Saos-2 osteosarcoma treated with ascorbic acid and BGP to induce calcification, 08hr, biol rep3 (A3 T11) : CNhs12885 ctss	0.13	0
Lymphatic Endothelial cells response to VEGFC, 03hr30min, biol rep1 (MM XIX - 11) : CNhs13109 ctss	0	0
mesenchymal stem cells (adipose derived), undifferentiated control, biol rep2 : CNhs13633 ctss	0	0
acute myeloid leukemia (FAB M5) cell line:P31/FUJ : CNhs13051 ctss	0	0
neutrophil PMN, donor1 : CNhs12522 ctss	0	0
Saos-2 osteosarcoma treated with ascorbic acid and BGP to induce calcification, 04hr, biol rep3 (A3 T10) : CNhs12884 ctss	0.16	0
mesenchymal precursor cell - bone marrow, donor3 : CNhs13098 ctss	0	0
cerebellum, newborn, donor10223 : CNhs14075 ctss	0	0
CD4+CD25+CD45RA+ naive regulatory T cells, donor3 : CNhs13513 ctss	0	0
mesenchymal stem cells (adipose derived), adipogenic induction, day04, biol rep1 : CNhs13622 ctss	0	0
Fibroblast - Cardiac, donor1 : CNhs12498 ctss	0.56	0
parietal lobe, newborn, donor10223 : CNhs14074 ctss	1.09	0
mesenchymal precursor cell - ovarian cancer metastasis, donor4 : CNhs13097 ctss	0	0
CD4+CD25-CD45RA+ naive conventional T cells, donor3 : CNhs13512 ctss	1.05	0
Saos-2 osteosarcoma treated with ascorbic acid and BGP to induce calcification, day04, biol rep2 (A2 T13) : CNhs12873 ctss	0.21	0
mesenchymal stem cells (adipose derived), adipogenic induction, day02, biol rep3 : CNhs13621 ctss	0	0
Endothelial Cells - Vein, donor1 : CNhs12497 ctss	0	0
mesenchymal precursor cell - ovarian cancer right ovary, donor4 : CNhs13096 ctss	0	0
H9 Embryoid body cells, melanocytic induction, day01, biol rep1 (H9EB-1 d1) : CNhs12823 ctss	0.11	0
Endothelial Cells - Artery, donor1 : CNhs12496 ctss	0	0
mesenchymal stem cells (adipose derived), adipogenic induction, day02, biol rep1 : CNhs13619 ctss	0	0
mesenchymal precursor cell - ovarian cancer left ovary, donor4 : CNhs13094 ctss	0	0
Lymphatic Endothelial cells response to VEGFC, 01hr00min, biol rep1 (MM XIX - 5) : CNhs13103 ctss	0	0
mesenchymal stem cells (adipose derived), adipogenic induction, day08, biol rep3 : CNhs13627 ctss	0	0
locus coeruleus, newborn, donor10223 : CNhs14080 ctss	0	0
Lymphatic Endothelial cells response to VEGFC, 00hr45min, biol rep1 (MM XIX - 4) : CNhs13102 ctss	0	0
Saos-2 osteosarcoma treated with ascorbic acid and BGP to induce calcification, 00hr45min, biol rep3 (A3 T3) : CNhs12878 ctss	0.36	0
mesenchymal stem cells (adipose derived), adipogenic induction, day08, biol rep2 : CNhs13626 ctss	0	0
Saos-2 osteosarcoma treated with ascorbic acid and BGP to induce calcification, 00hr15min, biol rep3 (A3 T1) : CNhs12877 ctss	0	0
mesenchymal stem cells (adipose derived), adipogenic induction, day08, biol rep1 : CNhs13625 ctss	0	0
Lymphatic Endothelial cells response to VEGFC, 00hr15min, biol rep1 (MM XIX - 2) : CNhs13100 ctss	0	0
Fibroblast - Lung, donor1 : CNhs12500 ctss	0	0
mesenchymal stem cells (adipose derived), adipogenic induction, day04, biol rep3 : CNhs13624 ctss	0	0
spinal cord, newborn, donor10223 : CNhs14077 ctss	0	0
serous adenocarcinoma cell line:SK-OV-3-R, biol rep1 : CNhs13099 ctss	0	0
Saos-2 osteosarcoma treated with ascorbic acid and BGP to induce calcification, day21, biol rep2 (A2 T16) : CNhs12875 ctss	0	0
Fibroblast - Dermal, donor1 : CNhs12499 ctss	0	0
mesenchymal stem cells (adipose derived), adipogenic induction, day04, biol rep2 : CNhs13623 ctss	0	0
K562 erythroblastic leukemia response to hemin, 02hr00min, biol rep1 : CNhs12737 ctss	0.46	0
Monocyte-derived macrophages response to LPS, 18hr, donor2 (t21 Subject2) : CNhs13400 ctss	0	0
K562 erythroblastic leukemia response to hemin, 00hr45min, biol rep1 : CNhs12461 ctss	0	0
Smooth Muscle Cells - Tracheal, donor3 : CNhs12894 ctss	0.66	0
Monocyte-derived macrophages response to LPS, 16hr, donor2 (t20 Subject2) : CNhs13399 ctss	0	0
K562 erythroblastic leukemia response to hemin, 00hr30min, biol rep1 : CNhs12460 ctss	0	0
Smooth Muscle Cells - Bladder, donor1 : CNhs12893 ctss	1.24	0
293SLAM rinderpest infection, 06hr, biol rep1 : CNhs14410 ctss	0	0
Saos-2 osteosarcoma treated with ascorbic acid and BGP to induce calcification, day28, biol rep3 (A3 T17) : CNhs12892 ctss	0.49	0
K562 erythroblastic leukemia response to hemin, 00hr15min, biol rep1 : CNhs12459 ctss	1.48	0
Fibroblast - Conjunctival, donor3 : CNhs12734 ctss	0	0
Monocyte-derived macrophages response to LPS, 12hr, donor2 (t18 Subject2) : CNhs13397 ctss	0.41	0
mesothelioma cell line:Mero-14, tech rep2 : CNhs14376 ctss	0.11	0
Saos-2 osteosarcoma treated with ascorbic acid and BGP to induce calcification, day21, biol rep3 (A3 T16) : CNhs12891 ctss	0	0
Retinal Pigment Epithelial Cells, donor3 : CNhs12733 ctss	0	0
Saos-2 osteosarcoma treated with ascorbic acid and BGP to induce calcification, day14, biol rep3 (A3 T15) : CNhs12890 ctss	0	0
293SLAM rinderpest infection, 00hr, biol rep2 : CNhs14407 ctss	0	0
Renal Epithelial Cells, donor3 : CNhs12732 ctss	0	0
K562 erythroblastic leukemia response to hemin, 03hr00min, biol rep1 : CNhs12466 ctss	0	0
COBL-a rinderpest infection, 00hr, biol rep1 : CNhs14419 ctss	0.28	0
K562 erythroblastic leukemia response to hemin, 02hr30min, biol rep1 : CNhs12465 ctss	0	0
Aortic smooth muscle cell response to FGF2, 01hr, biol rep1 (LK13) : CNhs12741 ctss	0	0
293SLAM rinderpest infection, 24hr, biol rep3 : CNhs14418 ctss	0	0
K562 erythroblastic leukemia response to hemin, 01hr40min, biol rep1 : CNhs12464 ctss	0	0
Monocyte-derived macrophages response to LPS, 24hr, donor2 (t24 Subject2) : CNhs13403 ctss	0.41	0
293SLAM rinderpest infection, 24hr, biol rep1 : CNhs14416 ctss	0	0
293SLAM rinderpest infection, 12hr, biol rep3 : CNhs14415 ctss	0	0
293SLAM rinderpest infection, 12hr, biol rep2 : CNhs14414 ctss	0	0
293SLAM rinderpest infection, 12hr, biol rep1 : CNhs14413 ctss	0	0
Smooth Muscle Cells - Aortic, donor0 (nuclear fraction) : CNhs12402 ctss	0.31	0
Monocyte-derived macrophages response to LPS, 03hr00min, donor2 (t10 Subject2) : CNhs13388 ctss	0	0
MCF7 breast cancer cell line response to HRG, 01hr40min, biol rep2 : CNhs12657 ctss	0	0
Smooth Muscle Cells - Aortic, donor0 (cytoplasmic fraction) : CNhs12401 ctss	0	0
putamen, adult, donor10252 : CNhs13912 ctss	0	0
MCF7 breast cancer cell line response to HRG, 01hr20min, biol rep2 : CNhs12656 ctss	0	0
Fibroblast - Aortic Adventitial, donor3 (nuclear fraction) : CNhs12400 ctss	0.86	0
Fibroblast - skin dystrophia myotonica, donor3 (nuclear fraction) : CNhs12399 ctss	0	0
MCF7 breast cancer cell line response to HRG, 00hr45min, biol rep2 : CNhs12654 ctss	0	0
MCF7 breast cancer cell line response to HRG, 00hr30min, biol rep2 : CNhs12653 ctss	0.46	0
MCF7 breast cancer cell line response to HRG, 00hr15min, biol rep2 : CNhs12652 ctss	0.69	0
Saos-2 osteosarcoma treated with ascorbic acid and BGP to induce calcification, day07, biol rep1 (A1 T14) : CNhs12395 ctss	0	0
epithelioid sarcoma cell line:HS-ES-2R : CNhs14239 ctss	0	0
squamous cell lung carcinoma cell line:LC-1F : CNhs14238 ctss	0	0
Saos-2 osteosarcoma treated with ascorbic acid and BGP to induce calcification, 03hr, biol rep1 (A1 T9) : CNhs12390 ctss	0.18	0
Saos-2 osteosarcoma treated with ascorbic acid and BGP to induce calcification, 02hr30min, biol rep1 (A1 T8) : CNhs12389 ctss	0	0
Monocyte-derived macrophages response to LPS, 08hr, donor2 (t16 Subject2) : CNhs13395 ctss	0	0
293SLAM rinderpest infection, 00hr, biol rep1 : CNhs14406 ctss	0	0
lung adenocarcinoma, papillary cell line:NCI-H441 : CNhs14245 ctss	0	0
Monocyte-derived macrophages response to LPS, 07hr, donor2 (t15 Subject2) : CNhs13394 ctss	0	0
Saos-2 osteosarcoma treated with ascorbic acid and BGP to induce calcification, day07, biol rep3 (A3 T14) : CNhs12888 ctss	0	0
CD4+CD25-CD45RA- memory conventional T cells expanded, donor2 : CNhs13920 ctss	0	0
Mesenchymal Stem Cells - hepatic, donor2 : CNhs12730 ctss	0.14	0
Monocyte-derived macrophages response to LPS, 06hr, donor2 (t14 Subject2) : CNhs13393 ctss	0	0
Monocyte-derived macrophages response to LPS, 05hr, donor2 (t13 Subject2) : CNhs13392 ctss	0	0
Saos-2 osteosarcoma treated with ascorbic acid and BGP to induce calcification, 24hr, biol rep3 (A3 T12) : CNhs12886 ctss	0	0
CD4+CD25+CD45RA+ naive regulatory T cells expanded, donor2 : CNhs13918 ctss	0	0
iPS differentiation to neuron, control donor C11-CRL2429, day18, rep3 : CNhs13917 ctss	0	0
Monocyte-derived macrophages response to LPS, 04hr, donor2 (t12 Subject2) : CNhs13391 ctss	0	0
Renal Cortical Epithelial Cells, donor2 : CNhs12728 ctss	0	0
iPS differentiation to neuron, control donor C11-CRL2429, day18, rep1 : CNhs13916 ctss	0	0
Smooth Muscle Cells - Esophageal, donor2 : CNhs12727 ctss	0	0
Fibroblast - skin normal, donor1 (nuclear fraction) : CNhs12403 ctss	0.26	0
Monocyte-derived macrophages response to LPS, 03hr30min, donor2 (t11 Subject2) : CNhs13389 ctss	0	0
gamma delta positive T cells, donor1 : CNhs13914 ctss	0	0
K562 erythroblastic leukemia response to hemin, 03hr30min, biol rep3 : CNhs12797 ctss	0.68	0
Adipocyte differentiation, day12, donor4 : CNhs13419 ctss	0	0
COBL-a rinderpest(-C) infection, 06hr, biol rep3 : CNhs14437 ctss	0.31	0
penis, adult : CNhs12850 ctss	0	0
CD14+ monocytes - treated with Candida, donor2 : CNhs13488 ctss	0	0
K562 erythroblastic leukemia response to hemin, 03hr00min, biol rep3 : CNhs12796 ctss	0	0
COBL-a rinderpest(-C) infection, 06hr, biol rep2 : CNhs14436 ctss	0	0
Adipocyte differentiation, day08, donor4 : CNhs13418 ctss	0	0
H9 Embryoid body cells, melanocytic induction, day18, biol rep3 (H9EB-3 d18) : CNhs12914 ctss	0	0
parotid gland, adult : CNhs12849 ctss	0.55	0
thyroid carcinoma cell line:KHM-5M : CNhs14140 ctss	0	0
Adipocyte differentiation, day04, donor4 : CNhs13417 ctss	0	0
MCF7 breast cancer cell line response to EGF1, 00hr15min, biol rep2 : CNhs12476 ctss	0	0
COBL-a rinderpest infection, 48hr, biol rep3 : CNhs14434 ctss	0	0
K562 erythroblastic leukemia response to hemin, 02hr00min, biol rep3 : CNhs12794 ctss	0	0
glioblastoma cell line:A172, tech rep1 : CNhs11185 ctss	0	0
bronchioalveolar carcinoma cell line:NCI-H650 : CNhs14138 ctss	0.21	0
CD14+ monocytes - treated with Salmonella, donor2 : CNhs13485 ctss	0.57	0
mesenchymal stem cells (adipose derived), adipogenic induction, 00hr15min, biol rep2 : CNhs13423 ctss	0	0
COBL-a rinderpest(-C) infection, 24hr, biol rep2 : CNhs14442 ctss	0	0
H9 Embryoid body cells, melanocytic induction, day30, biol rep3 (H9EB-3 d30) : CNhs12918 ctss	0	0
K562 erythroblastic leukemia response to hemin, 24hr, biol rep3 : CNhs12801 ctss	0	0
CD14+ monocytes - treated with Group A streptococci, donor3 : CNhs13492 ctss	0	0
COBL-a rinderpest(-C) infection, 24hr, biol rep1 : CNhs14441 ctss	0.45	0
tongue, adult : CNhs12853 ctss	0	0
K562 erythroblastic leukemia response to hemin, 12hr, biol rep3 : CNhs12800 ctss	0.72	0
H9 Embryoid body cells, melanocytic induction, day27, biol rep3 (H9EB-3 d27) : CNhs12917 ctss	0	0
COBL-a rinderpest(-C) infection, 12hr, biol rep3 : CNhs14440 ctss	0.38	0
submaxillary gland, adult : CNhs12852 ctss	0	0
mesenchymal stem cells (adipose derived), adipogenic induction, 00hr00min, biol rep3 : CNhs13421 ctss	0	0
COBL-a rinderpest(-C) infection, 12hr, biol rep2 : CNhs14439 ctss	0	0
K562 erythroblastic leukemia response to hemin, 04hr, biol rep3 : CNhs12798 ctss	0	0
mesenchymal stem cells (adipose derived), adipogenic induction, 00hr00min, biol rep2 : CNhs13420 ctss	0	0
seminal vesicle, adult : CNhs12851 ctss	0.42	0
MCF7 breast cancer cell line response to EGF1, 00hr45min, biol rep2 : CNhs12478 ctss	0.46	0
COBL-a rinderpest infection, 12hr, biol rep3 : CNhs14427 ctss	0	0
Adipocyte differentiation, day08, donor2 : CNhs13411 ctss	0	0
K562 erythroblastic leukemia response to hemin, 24hr, biol rep1 : CNhs12471 ctss	0	0
COBL-a rinderpest infection, 12hr, biol rep2 : CNhs14426 ctss	0	0
COBL-a rinderpest infection, 12hr, biol rep1 : CNhs14425 ctss	0	0
K562 erythroblastic leukemia response to hemin, 06hr, biol rep1 : CNhs12469 ctss	0	0
COBL-a rinderpest infection, 06hr, biol rep3 : CNhs14424 ctss	0	0
Fibroblast - Gingival, donor6 (aggressive periodontitis) : CNhs14128 ctss	0	0
K562 erythroblastic leukemia response to hemin, 04hr, biol rep1 : CNhs12468 ctss	0	0
H9 Embryoid body cells, melanocytic induction, day30, biol rep1 (H9EB-1 d30) : CNhs12903 ctss	0	0
COBL-a rinderpest infection, 06hr, biol rep2 : CNhs14423 ctss	0	0
COBL-a rinderpest infection, 06hr, biol rep1 : CNhs14422 ctss	0	0
K562 erythroblastic leukemia response to hemin, 03hr30min, biol rep1 : CNhs12467 ctss	0	0
COBL-a rinderpest infection, 00hr, biol rep3 : CNhs14421 ctss	0	0
Melanocyte, donor3 (MC+3) : CNhs13406 ctss	0	0
MCF7 breast cancer cell line response to EGF1, 00hr00min, biol rep2 : CNhs12475 ctss	0	0
H9 Embryoid body cells, melanocytic induction, day06, biol rep3 (H9EB-3 d6) : CNhs12911 ctss	0	0
COBL-a rinderpest infection, 48hr, biol rep2 : CNhs14432 ctss	0	0
Adipocyte differentiation, day08, donor3 : CNhs13415 ctss	0	0
K562 erythroblastic leukemia response to hemin, 01hr40min, biol rep3 : CNhs12792 ctss	0	0
CD14+ monocytes - mock treated, donor2 : CNhs13484 ctss	0	0
ductus deferens, adult : CNhs12846 ctss	0	0
H9 Embryoid body cells, melanocytic induction, day03, biol rep3 (H9EB-3 d3) : CNhs12910 ctss	0.22	0
K562 erythroblastic leukemia response to hemin, day04, biol rep1 : CNhs12474 ctss	0	0
Fibroblast - Gingival, donor10 (periodontitis) : CNhs14135 ctss	0.26	0
COBL-a rinderpest infection, 24hr, biol rep3 : CNhs14430 ctss	0	0
H9 Embryoid body cells, melanocytic induction, day01, biol rep3 (H9EB-3 d1) : CNhs12909 ctss	0	0
CD14+ monocytes - treated with Trehalose dimycolate (TDM), donor2 : CNhs13483 ctss	0	0
bone marrow, adult : CNhs12845 ctss	0	0
K562 erythroblastic leukemia response to hemin, day03, biol rep1 : CNhs12473 ctss	0	0
Adipocyte differentiation, day04, donor3 : CNhs13413 ctss	0	0
COBL-a rinderpest infection, 24hr, biol rep2 : CNhs14429 ctss	0	0
H9 Embryoid body cells, melanocytic induction, day00, biol rep3 (H9EB-3 d0) : CNhs12908 ctss	0	0
K562 erythroblastic leukemia response to hemin, day02, biol rep1 : CNhs12472 ctss	0	0
COBL-a rinderpest infection, 24hr, biol rep1 : CNhs14428 ctss	0	0
ARPE-19 EMT induced with TGF-beta and TNF-alpha, 00hr15min, biol rep1 : CNhs14466 ctss	0.38	0
ARPE-19 EMT induced with TGF-beta and TNF-alpha, 00hr00min, biol rep3 : CNhs14465 ctss	0	0
hepatoblastoma cell line:HuH-6 : CNhs11742 ctss	0	0
Aortic smooth muscle cell response to FGF2, 00hr45min, biol rep1 (LK10) : CNhs13343 ctss	0.56	0
Aortic smooth muscle cell response to FGF2, 00hr30min, biol rep1 (LK7) : CNhs13341 ctss	0	0
squamous cell carcinoma cell line:T3M-5 : CNhs11739 ctss	0	0
Aortic smooth muscle cell response to FGF2, 00hr15min, biol rep1 (LK4) : CNhs13340 ctss	0	0
Aortic smooth muscle cell response to FGF2, 00hr00min, biol rep1 (LK1) : CNhs13339 ctss	0	0
gastric adenocarcinoma cell line:MKN1 : CNhs11737 ctss	0	0
mesenchymal stem cells (adipose derived), adipogenic induction, day14, biol rep1 : CNhs13338 ctss	0	0
mesenchymal stem cells (adipose derived), adipogenic induction, 00hr00min, biol rep1 : CNhs13337 ctss	0	0
Adipocyte differentiation, day12, donor1 : CNhs13336 ctss	0.53	0
small-cell gastrointestinal carcinoma cell line:ECC4 : CNhs11734 ctss	0	0
Monocyte-derived macrophages response to LPS, 36hr, donor3 (t25 Subject3) : CNhs13335 ctss	0	0
embryonic pancreas cell line:1C3IKEI : CNhs11733 ctss	0	0
Monocyte-derived macrophages response to LPS, 24hr, donor3 (t24 Subject3) : CNhs13334 ctss	0	0
Monocyte-derived macrophages response to LPS, 22hr, donor3 (t23 Subject3) : CNhs13333 ctss	0	0
embryonic pancreas cell line:1B2C6 : CNhs11731 ctss	0	0
Monocyte-derived macrophages response to LPS, 20hr, donor3 (t22 Subject3) : CNhs13332 ctss	0	0
ARPE-19 EMT induced with TGF-beta and TNF-alpha, 01hr00min, biol rep3 : CNhs14477 ctss	0	0
Aortic smooth muscle cell response to IL1b, 02hr, biol rep1 (LK46) : CNhs13354 ctss	0	0
mucinous adenocarcinoma cell line:JHOM-1 : CNhs11752 ctss	0	0
Aortic smooth muscle cell response to IL1b, 01hr, biol rep1 (LK43) : CNhs13353 ctss	0	0
ARPE-19 EMT induced with TGF-beta and TNF-alpha, 01hr00min, biol rep1 : CNhs14475 ctss	0	0
Aortic smooth muscle cell response to IL1b, 00hr45min, biol rep1 (LK40) : CNhs13352 ctss	0	0
lens epithelial cell line:SRA 01/04 : CNhs11750 ctss	0	0
Aortic smooth muscle cell response to IL1b, 00hr30min, biol rep1 (LK37) : CNhs13351 ctss	0	0
squamous cell carcinoma cell line:JHUS-nk1 : CNhs11749 ctss	0	0
Aortic smooth muscle cell response to IL1b, 00hr15min, biol rep1 (LK34) : CNhs13350 ctss	0	0
ARPE-19 EMT induced with TGF-beta and TNF-alpha, 00hr45min, biol rep1 : CNhs14472 ctss	0	0
endometrioid adenocarcinoma cell line:JHUEM-1 : CNhs11748 ctss	0	0
Aortic smooth muscle cell response to IL1b, 00hr00min, biol rep1 (LK31) : CNhs13349 ctss	0	0
Aortic smooth muscle cell response to FGF2, 06hr, biol rep1 (LK28) : CNhs13348 ctss	0	0
Aortic smooth muscle cell response to FGF2, 05hr, biol rep1 (LK25) : CNhs13347 ctss	0	0
ARPE-19 EMT induced with TGF-beta and TNF-alpha, 00hr15min, biol rep3 : CNhs14468 ctss	0	0
Aortic smooth muscle cell response to FGF2, 04hr, biol rep1 (LK22) : CNhs13346 ctss	0	0
clear cell carcinoma cell line:JHOC-5 : CNhs11745 ctss	0	0
ARPE-19 EMT induced with TGF-beta and TNF-alpha, 00hr15min, biol rep2 : CNhs14467 ctss	0	0
Aortic smooth muscle cell response to FGF2, 03hr, biol rep1 (LK19) : CNhs13345 ctss	0	0
medial frontal gyrus, adult, donor10258 : CNhs14221 ctss	0	0
H1 embryonic stem cells differentiation to CD34+ HSC, day00, biol rep3 : CNhs13964 ctss	0.33	0
papillary adenocarcinoma cell line:8505C : CNhs11716 ctss	0	0
hIPS +CCl2, biol rep3 : CNhs14219 ctss	0.57	0
hIPS +CCl2, biol rep2 : CNhs14218 ctss	0	0
MCF7 breast cancer cell line response to HRG, 06hr, biol rep1 : CNhs12447 ctss	0	0
hIPS +CCl2, biol rep1 : CNhs14217 ctss	0	0
MCF7 breast cancer cell line response to HRG, 05hr, biol rep1 : CNhs12446 ctss	0	0
hIPS, biol rep3 : CNhs14216 ctss	0	0
MCF7 breast cancer cell line response to HRG, 04hr, biol rep1 : CNhs12445 ctss	0	0
hIPS, biol rep2 : CNhs14215 ctss	0.68	0
hIPS, biol rep1 : CNhs14214 ctss	0	0
MCF7 breast cancer cell line response to HRG, 03hr30min, biol rep1 : CNhs12444 ctss	0	0
salivary gland, adult, pool1 : CNhs11677 ctss	0	0
MCF7 breast cancer cell line response to HRG, 02hr00min, biol rep1 : CNhs12441 ctss	0	0
MCF7 breast cancer cell line response to HRG, 01hr20min, biol rep1 : CNhs12439 ctss	0.57	0
myxofibrosarcoma cell line:MFH-ino : CNhs11729 ctss	0	0
Monocyte-derived macrophages response to LPS, 14hr, donor3 (t19 Subject3) : CNhs13329 ctss	0	0
Wilms' tumor cell line:HFWT : CNhs11728 ctss	0	0
adipose, donor4 : CNhs13975 ctss	0.64	0
Monocyte-derived macrophages response to LPS, 12hr, donor3 (t18 Subject3) : CNhs13328 ctss	0	0
testicular germ cell embryonal carcinoma cell line:NEC8 : CNhs11726 ctss	0	0
medial temporal gyrus, adult, donor10258, tech rep1 : CNhs14229 ctss	0	0
Monocyte-derived macrophages response to LPS, 10hr, donor3 (t17 Subject3) : CNhs13327 ctss	0	0
adipose, donor2 : CNhs13973 ctss	0	0
argyrophil small cell carcinoma cell line:TC-YIK : CNhs11725 ctss	0	0
Monocyte-derived macrophages response to LPS, 08hr, donor3 (t16 Subject3) : CNhs13326 ctss	0	0
hippocampus, adult, donor10258 : CNhs14227 ctss	0	0
H1 embryonic stem cells differentiation to CD34+ HSC, day09, biol rep3 : CNhs13971 ctss	0.3	0
leiomyoma cell line:15425 : CNhs11724 ctss	0	0
Monocyte-derived macrophages response to LPS, 07hr, donor3 (t15 Subject3) : CNhs13325 ctss	0	0
parietal cortex, adult, donor10258 : CNhs14226 ctss	0	0
leiomyoma cell line:15242A : CNhs11723 ctss	0	0
putamen, adult, donor10258, tech rep1 : CNhs14225 ctss	0	0
leiomyoma cell line:10964C : CNhs11722 ctss	0	0
thalamus, adult, donor10258, tech rep1 : CNhs14223 ctss	0	0
mesenchymal stem cell line:Hu5/E18 : CNhs11718 ctss	0	0
spinal cord, adult, donor10258 : CNhs14222 ctss	0	0
ARPE-19 EMT induced with TGF-beta and TNF-alpha, 07hr00min, biol rep3 : CNhs14525 ctss	0	0
skin, adult, donor1 : CNhs11785 ctss	0	0
ARPE-19 EMT induced with TGF-beta and TNF-alpha, 07hr00min, biol rep2 : CNhs14524 ctss	0	0
Monocyte-derived macrophages response to LPS, 01hr20min, donor2 (t6 Subject2) : CNhs13384 ctss	0	0
ARPE-19 EMT induced with TGF-beta and TNF-alpha, 06hr00min, biol rep3 : CNhs14522 ctss	0	0
Monocyte-derived macrophages response to LPS, 01hr00min, donor2 (t5 Subject2) : CNhs13383 ctss	0	0
Monocyte-derived macrophages response to LPS, 00hr45min, donor2 (t4 Subject2) : CNhs13382 ctss	0	0
ARPE-19 EMT induced with TGF-beta and TNF-alpha, 06hr00min, biol rep2 : CNhs14520 ctss	0	0
Monocyte-derived macrophages response to LPS, 00hr30min, donor2 (t3 Subject2) : CNhs13381 ctss	0.3	0
diaphragm, fetal, donor1 : CNhs11779 ctss	0	0
ARPE-19 EMT induced with TGF-beta and TNF-alpha, 05hr00min, biol rep3 : CNhs14518 ctss	0	0
Monocyte-derived macrophages response to LPS, 00hr00min, donor2 (t1 Subject2) : CNhs13379 ctss	0	0
Aortic smooth muscle cell response to IL1b, 06hr, biol rep2 (LK59) : CNhs13378 ctss	0	0
Aortic smooth muscle cell response to IL1b, 05hr, biol rep2 (LK56) : CNhs13377 ctss	0	0
skeletal muscle, fetal, donor1 : CNhs11776 ctss	0	0
Aortic smooth muscle cell response to IL1b, 04hr, biol rep2 (LK53) : CNhs13376 ctss	0	0
skin, fetal, donor1 : CNhs11774 ctss	0	0
Aortic smooth muscle cell response to IL1b, 03hr, biol rep2 (LK50) : CNhs13375 ctss	0	0
small intestine, fetal, donor1 : CNhs11773 ctss	0.44	0
liver, fetal, pool1 : CNhs11798 ctss	0	0
ARPE-19 EMT induced with TGF-beta and TNF-alpha, 60hr00min, biol rep1 : CNhs14541 ctss	0	0
brain, adult, donor1 : CNhs11796 ctss	0	0
cerebellum, adult, pool1 : CNhs11795 ctss	0	0
ARPE-19 EMT induced with TGF-beta and TNF-alpha, 42hr00min, biol rep1 : CNhs14538 ctss	0	0
ARPE-19 EMT induced with TGF-beta and TNF-alpha, 24hr00min, biol rep3 : CNhs14537 ctss	0	0
colon, adult, donor1 : CNhs11794 ctss	0	0
ARPE-19 EMT induced with TGF-beta and TNF-alpha, 24hr00min, biol rep2 : CNhs14536 ctss	0	0
adrenal gland, adult, pool1 : CNhs11793 ctss	0	0
ARPE-19 EMT induced with TGF-beta and TNF-alpha, 16hr00min, biol rep3 : CNhs14534 ctss	0	0
breast, adult, donor1 : CNhs11792 ctss	0	0
ARPE-19 EMT induced with TGF-beta and TNF-alpha, 16hr00min, biol rep2 : CNhs14533 ctss	0	0
ARPE-19 EMT induced with TGF-beta and TNF-alpha, 16hr00min, biol rep1 : CNhs14532 ctss	0	0
left atrium, adult, donor1 : CNhs11790 ctss	0	0
ARPE-19 EMT induced with TGF-beta and TNF-alpha, 12hr00min, biol rep2 : CNhs14530 ctss	0	0
left ventricle, adult, donor1 : CNhs11789 ctss	0	0
lymph node, adult, donor1 : CNhs11788 ctss	0	0
ARPE-19 EMT induced with TGF-beta and TNF-alpha, 08hr00min, biol rep1 : CNhs14526 ctss	0	0
lung, right lower lobe, adult, donor1 : CNhs11786 ctss	1.24	0
Monocyte-derived macrophages response to LPS, 02hr00min, donor2 (t8 Subject2) : CNhs13386 ctss	0	0
blood, adult, pool1 : CNhs11761 ctss	0	0
Aortic smooth muscle cell response to FGF2, 02hr, biol rep2 (LK17) : CNhs13363 ctss	0	0
Aortic smooth muscle cell response to FGF2, 01hr, biol rep2 (LK14) : CNhs13362 ctss	0	0
ARPE-19 EMT induced with TGF-beta and TNF-alpha, 02hr30min, biol rep1 : CNhs14488 ctss	0	0
ARPE-19 EMT induced with TGF-beta and TNF-alpha, 02hr00min, biol rep3 : CNhs14487 ctss	0	0
Aortic smooth muscle cell response to FGF2, 00hr45min, biol rep2 (LK11) : CNhs13361 ctss	0	0
Aortic smooth muscle cell response to FGF2, 00hr30min, biol rep2 (LK8) : CNhs13360 ctss	0	0
heart, adult, diseased post-infarction, donor1 : CNhs11757 ctss	0.2	0
Aortic smooth muscle cell response to FGF2, 00hr15min, biol rep2 (LK5) : CNhs13359 ctss	0	0
pancreas, adult, donor1 : CNhs11756 ctss	0	0
Aortic smooth muscle cell response to FGF2, 00hr00min, biol rep2 (LK2) : CNhs13358 ctss	0	0
Aortic smooth muscle cell response to IL1b, 06hr, biol rep1 (LK58) : CNhs13357 ctss	0	0
ARPE-19 EMT induced with TGF-beta and TNF-alpha, 01hr20min, biol rep3 : CNhs14480 ctss	0	0
Aortic smooth muscle cell response to IL1b, 05hr, biol rep1 (LK55) : CNhs13356 ctss	0.66	0
ARPE-19 EMT induced with TGF-beta and TNF-alpha, 01hr20min, biol rep2 : CNhs14479 ctss	0	0
Aortic smooth muscle cell response to IL1b, 03hr, biol rep1 (LK49) : CNhs13355 ctss	0	0
ARPE-19 EMT induced with TGF-beta and TNF-alpha, 01hr20min, biol rep1 : CNhs14478 ctss	0	0
Aortic smooth muscle cell response to IL1b, 01hr, biol rep2 (LK44) : CNhs13373 ctss	0	0
ARPE-19 EMT induced with TGF-beta and TNF-alpha, 05hr00min, biol rep2 : CNhs14501 ctss	0	0
thyroid, fetal, donor1 : CNhs11769 ctss	0.81	0
Aortic smooth muscle cell response to IL1b, 00hr30min, biol rep2 (LK38) : CNhs13371 ctss	0.36	0
ARPE-19 EMT induced with TGF-beta and TNF-alpha, 05hr00min, biol rep1 : CNhs14500 ctss	0	0
Aortic smooth muscle cell response to IL1b, 00hr15min, biol rep2 (LK35) : CNhs13370 ctss	0.45	0
tongue, fetal, donor1 : CNhs11768 ctss	0	0
Aortic smooth muscle cell response to IL1b, 00hr00min, biol rep2 (LK32) : CNhs13369 ctss	0	0
trachea, fetal, donor1 : CNhs11766 ctss	0	0
ARPE-19 EMT induced with TGF-beta and TNF-alpha, 03hr30min, biol rep3 : CNhs14496 ctss	0.25	0
Aortic smooth muscle cell response to FGF2, 06hr, biol rep2 (LK29) : CNhs13368 ctss	0	0
umbilical cord, fetal, donor1 : CNhs11765 ctss	0	0
Aortic smooth muscle cell response to FGF2, 05hr, biol rep2 (LK26) : CNhs13367 ctss	0	0
ARPE-19 EMT induced with TGF-beta and TNF-alpha, 03hr30min, biol rep1 : CNhs14494 ctss	0	0
spinal cord, fetal, donor1 : CNhs11764 ctss	0	0
eye, fetal, donor1 : CNhs11762 ctss	0	0
Aortic smooth muscle cell response to FGF2, 03hr, biol rep2 (LK20) : CNhs13364 ctss	0	0
Smooth Muscle Cells - Esophageal, donor1 : CNhs11324 ctss	0.49	0
myeloma cell line:PCM6 : CNhs11258 ctss	0	0
CD14+ monocytes - treated with BCG, donor3 : CNhs13543 ctss	0	0
renal cell carcinoma cell line:TUHR10TKB : CNhs11257 ctss	0	0
Esophageal Epithelial Cells, donor1 : CNhs11323 ctss	0	0
Eosinophils, donor3 : CNhs12549 ctss	3.88	0
gall bladder carcinoma cell line:TGBC14TKB : CNhs11256 ctss	0	0
CD14+CD16+ Monocytes, donor1 : CNhs13541 ctss	0.21	0
HES3-GFP Embryonic Stem cells, cardiomyocytic induction, day09, biol rep1 : CNhs13661 ctss	0	0
rectal cancer cell line:TT1TKB : CNhs11255 ctss	0	0
Smooth Muscle Cells - Umbilical Vein, donor3 : CNhs13076 ctss	0	0
CD14+CD16- Monocytes, donor3 : CNhs13540 ctss	0.16	0
HES3-GFP Embryonic Stem cells, cardiomyocytic induction, day08, biol rep1 : CNhs13660 ctss	0	0
Eosinophils, donor1 : CNhs12547 ctss	0	0
melanoma cell line:G-361 : CNhs11254 ctss	0	0
CD4+CD25-CD45RA- memory conventional T cells, donor3 : CNhs13539 ctss	0	0
HES3-GFP Embryonic Stem cells, cardiomyocytic induction, day07, biol rep1 : CNhs13659 ctss	0	0
mesothelioma cell line:ONE58 : CNhs13075 ctss	0	0
Basophils, donor1 : CNhs12546 ctss	0	0
acute lymphoblastic leukemia (T-ALL) cell line:Jurkat : CNhs11253 ctss	0	0
HES3-GFP Embryonic Stem cells, cardiomyocytic induction, day06, biol rep1 : CNhs13658 ctss	0	0
CD4+CD25+CD45RA- memory regulatory T cells, donor3 : CNhs13538 ctss	0	0
mesothelioma cell line:No36 : CNhs13074 ctss	0	0
bile duct carcinoma cell line:TFK-1 : CNhs11265 ctss	0	0
mesothelioma cell line:ACC-MESO-4 : CNhs11264 ctss	0	0
Renal Cortical Epithelial Cells, donor1 : CNhs11331 ctss	0	0
mesothelioma cell line:ACC-MESO-1 : CNhs11263 ctss	0	0
Smooth Muscle Cells - Tracheal, donor1 : CNhs11329 ctss	0	0
nasal epithelial cells, donor1, tech rep2 : CNhs12554 ctss	0	0
Smooth Muscle Cells - Bronchial, donor1 : CNhs11328 ctss	0	0
transitional-cell carcinoma cell line:JMSU1 : CNhs11261 ctss	0	0
Bronchial Epithelial Cell, donor1 : CNhs11327 ctss	0	0
prostate cancer cell line:DU145 : CNhs11260 ctss	0	0
CD14+ monocytes - treated with Cryptococcus, donor3 : CNhs13546 ctss	0.22	0
Renal Glomerular Endothelial Cells, donor4 : CNhs13080 ctss	0	0
ductal cell carcinoma cell line:MIA Paca2 : CNhs11259 ctss	0.24	0
Alveolar Epithelial Cells, donor1 : CNhs11325 ctss	0	0
CD14+ monocytes - treated with Trehalose dimycolate (TDM), donor3 : CNhs13544 ctss	0	0
Monocyte-derived macrophages response to mock influenza infection, 00hr00min, donor3 (536 119:MI 0h) : CNhs13649 ctss	0.39	0
Monocyte-derived macrophages response to mock influenza infection, 24hr00min, donor2 (150 120:MI 24h) : CNhs13648 ctss	0	0
mesothelioma cell line:Mero-14, tech rep1 : CNhs13065 ctss	0	0
mesothelioma cell line:NCI-H2452 : CNhs13064 ctss	0.17	0
Monocyte-derived macrophages response to udorn influenza infection, 02hr00min, donor2 (150 120:Ud 2h) : CNhs13647 ctss	0	0
mesothelioma cell line:NCI-H2052 : CNhs13063 ctss	0	0
Monocyte-derived macrophages response to mock influenza infection, 00hr00min, donor2 (150 120:MI 0h) : CNhs13645 ctss	0	0
mesothelioma cell line:NCI-H226 : CNhs13062 ctss	0	0
mesothelioma cell line:NCI-H28 : CNhs13061 ctss	0	0
Monocyte-derived macrophages response to udorn influenza infection, 24hr00min, donor4 (227 121:Ud 24h) : CNhs13643 ctss	0	0
acute myeloid leukemia (FAB M6) cell line:F-36E : CNhs13060 ctss	0	0
acute myeloid leukemia (FAB M6) cell line:EEB : CNhs13059 ctss	0.28	0
Saos-2 osteosarcoma treated with ascorbic acid and BGP to induce calcification, 01hr00min, biol rep3 (A3 T4) : CNhs12955 ctss	0	0
Monocyte-derived macrophages response to udorn influenza infection, 07hr00min, donor4 (227 121:Ud 7h) : CNhs13641 ctss	0	0
neutrophil PMN, donor3 : CNhs12530 ctss	0	0
acute myeloid leukemia (FAB M5) cell line:U-937 DE-4 : CNhs13058 ctss	0.2	0
Saos-2 osteosarcoma treated with ascorbic acid and BGP to induce calcification, 00hr30min, biol rep3 (A3 T2) : CNhs12954 ctss	0	0
Monocyte-derived macrophages response to udorn influenza infection, 02hr00min, donor4 (227 121:Ud 2h) : CNhs13640 ctss	0	0
Saos-2 osteosarcoma treated with ascorbic acid and BGP to induce calcification, day14, biol rep2 (A2 T15) : CNhs12953 ctss	0.08	0
promyelocytes/myelocytes PMC, donor3 : CNhs12529 ctss	0	0
Monocyte-derived macrophages response to udorn influenza infection, 00hr00min, donor4 (227 121:Ud 0h) : CNhs13639 ctss	0	0
CD133+ stem cells - cord blood derived, pool1 : CNhs12545 ctss	0	0
langerhans cells, immature, donor1 : CNhs13537 ctss	0	0
HES3-GFP Embryonic Stem cells, cardiomyocytic induction, day05, biol rep1 : CNhs13657 ctss	0	0
squamous cell carcinoma cell line:EC-GI-10 : CNhs11252 ctss	0	0
mesothelioma cell line:Mero-95 : CNhs13073 ctss	0	0
HES3-GFP Embryonic Stem cells, cardiomyocytic induction, day04, biol rep1 : CNhs13656 ctss	0.72	0
mesothelioma cell line:Mero-84 : CNhs13072 ctss	0	0
acute lymphoblastic leukemia (B-ALL) cell line:BALL-1 : CNhs11251 ctss	0	0
langerhans cells, migratory, donor1 : CNhs13535 ctss	0.19	0
HES3-GFP Embryonic Stem cells, cardiomyocytic induction, day03, biol rep1 : CNhs13655 ctss	0	0
mesothelioma cell line:Mero-83 : CNhs13070 ctss	0	0
chronic myelogenous leukemia cell line:K562 : CNhs11250 ctss	0	0
HES3-GFP Embryonic Stem cells, cardiomyocytic induction, day01, biol rep1 : CNhs13653 ctss	0	0
CD14+ monocytes - treated with Group A streptococci, donor2 : CNhs13532 ctss	0	0
Monocyte-derived macrophages response to mock influenza infection, 24hr00min, donor3 (536 119:MI 24h) : CNhs13652 ctss	0	0
mesothelioma cell line:Mero-48a : CNhs13068 ctss	0	0
Monocyte-derived macrophages response to udorn influenza infection, 02hr00min, donor3 (536 119:Ud 2h) : CNhs13651 ctss	0	0
epithelioid sarcoma cell line:HS-ES-1 : CNhs11247 ctss	0	0
mesothelioma cell line:Mero-41 : CNhs13067 ctss	0.23	0
Monocyte-derived macrophages response to udorn influenza infection, 00hr00min, donor3 (536 119:Ud 0h) : CNhs13650 ctss	0	0
Mallassez-derived cells, donor1 : CNhs12538 ctss	0	0
mesothelioma cell line:Mero-25 : CNhs13066 ctss	0	0
Smooth Muscle Cells - Aortic, donor3 : CNhs11309 ctss	0	0
Smooth Muscle Cells - Aortic, donor2 : CNhs11305 ctss	0	0
CD19+ B Cells, donor2 : CNhs12352 ctss	0	0
osteosarcoma cell line:HS-Os-1 : CNhs11290 ctss	0	0
testicular germ cell embryonal carcinoma cell line:NEC14 : CNhs12351 ctss	0	0
cervical cancer cell line:D98-AH2 : CNhs11288 ctss	0	0
Hepatocyte, donor2 : CNhs12349 ctss	0	0
Smooth Muscle Cells - Bronchial, donor2 : CNhs12348 ctss	0	0
Hair Follicle Outer Root Sheath Cells, donor2 : CNhs12347 ctss	0	0
gastric cancer cell line:AZ521 : CNhs11286 ctss	0	0
Schwann Cells, donor2 : CNhs12345 ctss	0	0
Fibroblast - Choroid Plexus, donor2 : CNhs12344 ctss	0	0
cholangiocellular carcinoma cell line:HuH-28 : CNhs11283 ctss	0	0
CD19+ B Cells, donor1 : CNhs12343 ctss	0	0
Lens Epithelial Cells, donor1 : CNhs12342 ctss	0	0
acute lymphoblastic leukemia (B-ALL) cell line:NALM-6 : CNhs11282 ctss	0	0
Cardiac Myocyte, donor1 : CNhs12341 ctss	0	0
melanoma cell line:COLO 679 : CNhs11281 ctss	0	0
Whole blood (ribopure), donor090612, donation2 : CNhs11673 ctss	0.54	0
MCF7 breast cancer cell line response to HRG, 01hr00min, biol rep1 : CNhs12438 ctss	0	0
MCF7 breast cancer cell line response to HRG, 00hr45min, biol rep1 : CNhs12437 ctss	0	0
Whole blood (ribopure), donor090309, donation2 : CNhs11671 ctss	0	0
MCF7 breast cancer cell line response to HRG, 00hr30min, biol rep1 : CNhs12436 ctss	0	0
MCF7 breast cancer cell line response to HRG, 00hr15min, biol rep1 : CNhs12435 ctss	0	0
Fibroblast - Lymphatic, donor1 : CNhs11322 ctss	0	0
MCF7 breast cancer cell line response to EGF1, 06hr, biol rep1 : CNhs12432 ctss	0	0
MCF7 breast cancer cell line response to EGF1, 04hr, biol rep1 : CNhs12430 ctss	0.78	0
Fibroblast - Choroid Plexus, donor1 : CNhs11319 ctss	0	0
MCF7 breast cancer cell line response to EGF1, 01hr20min, biol rep1 : CNhs12424 ctss	0.51	0
MCF7 breast cancer cell line response to EGF1, 01hr00min, biol rep1 : CNhs12423 ctss	0.56	0
MCF7 breast cancer cell line response to EGF1, 00hr45min, biol rep1 : CNhs12422 ctss	0.32	0
Osteoblast - differentiated, donor1 : CNhs11311 ctss	0	0
MCF7 breast cancer cell line response to EGF1, 00hr15min, biol rep1 : CNhs12420 ctss	0	0
Lymphatic Endothelial cells response to VEGFC, 08hr, biol rep3 (MM XXII - 16) : CNhs13291 ctss	0	0
Amniotic Epithelial Cells, donor1 : CNhs11341 ctss	0	0
hepatoma cell line:Li-7 : CNhs11271 ctss	0.1	0
MCF7 breast cancer cell line response to EGF1, 00hr00min, biol rep1 : CNhs12564 ctss	0	0
Melanocyte - light, donor1 : CNhs11303 ctss	0	0
Basophils, donor2 : CNhs12563 ctss	0	0
signet ring carcinoma cell line:NUGC-4 : CNhs11270 ctss	0	0
Fibroblast - Conjunctival, donor1 : CNhs11339 ctss	0	0
mature adipocyte, donor4 : CNhs12562 ctss	0	0
epitheloid carcinoma cell line: HelaS3 ENCODE, biol rep3 : CNhs12327 ctss	0.08	0
rhabdomyosarcoma cell line:RMS-YM : CNhs11269 ctss	0	0
Retinal Pigment Epithelial Cells, donor1 : CNhs11338 ctss	0	0
Burkitt's lymphoma cell line:RAJI : CNhs11268 ctss	0	0
Keratocytes, donor1 : CNhs11337 ctss	0	0
Corneal Epithelial Cells, donor1 : CNhs11336 ctss	0	0
mature adipocyte, donor3 : CNhs12560 ctss	0	0
retinoblastoma cell line:Y79 : CNhs11267 ctss	0	0
Hepatic Stellate Cells (lipocyte), donor1 : CNhs11335 ctss	0.41	0
mature adipocyte, donor2 : CNhs12559 ctss	0	0
Urothelial Cells, donor1 : CNhs11334 ctss	0	0
mature adipocyte, donor1 : CNhs12558 ctss	0	0
Renal Mesangial Cells, donor1 : CNhs11333 ctss	0	0
Hepatocyte, donor1 : CNhs12340 ctss	0	0
Fibroblast - skin normal, donor1 : CNhs11351 ctss	0.19	0
Hair Follicle Outer Root Sheath Cells, donor1 : CNhs12339 ctss	0	0
osteosarcoma cell line:143B/TK^(-)neo^(R) : CNhs11279 ctss	0	0
Multipotent Cord Blood Unrestricted Somatic Stem Cells, donor1 : CNhs11350 ctss	0.24	0
Mesenchymal Stem Cells - amniotic membrane, donor1 : CNhs11349 ctss	0	0
large cell lung carcinoma cell line:IA-LM : CNhs11277 ctss	0	0
Mesenchymal Stem Cells - umbilical, donor1 : CNhs11347 ctss	0	0
chronic myelogenous leukemia cell line:K562 ENCODE, biol rep2 : CNhs12335 ctss	0.59	0
Mesenchymal Stem Cells - hepatic, donor1 : CNhs11346 ctss	0	0
lung adenocarcinoma cell line:A549 : CNhs11275 ctss	0.17	0
Mesenchymal Stem Cells - adipose, donor1 : CNhs11345 ctss	0	0
B lymphoblastoid cell line: GM12878 ENCODE, biol rep3 : CNhs12333 ctss	0	0
giant cell carcinoma cell line:LU65 : CNhs11274 ctss	0	0
Mesenchymal Stem Cells - bone marrow, donor1 : CNhs11344 ctss	0	0
Fibroblast - Villous Mesenchymal, donor1 : CNhs11343 ctss	0.21	0
B lymphoblastoid cell line: GM12878 ENCODE, biol rep1 : CNhs12331 ctss	0.38	0
MCF7 breast cancer cell line response to EGF1, 08hr, biol rep1 : CNhs12565 ctss	0	0
glioblastoma cell line:T98G : CNhs11272 ctss	0	0
Hair Follicle Dermal Papilla Cells, donor2 : CNhs11979 ctss	0	0
Endothelial Cells - Thoracic, donor2 : CNhs11978 ctss	0	0
K562 erythroblastic leukemia response to hemin, 00hr30min, biol rep3 : CNhs12788 ctss	0	0
Endothelial Cells - Artery, donor2 : CNhs11977 ctss	0	0
K562 erythroblastic leukemia response to hemin, 00hr15min, biol rep3 : CNhs12787 ctss	0	0
K562 erythroblastic leukemia response to hemin, 00hr00min, biol rep3 : CNhs12786 ctss	0	0
Small Airway Epithelial Cells, donor2 : CNhs11975 ctss	0	0
Sertoli Cells, donor2 : CNhs11974 ctss	0	0
Prostate Stromal Cells, donor2 : CNhs11973 ctss	0	0
CD4+CD25+CD45RA+ naive regulatory T cells, donor1 : CNhs13238 ctss	0	0
Prostate Epithelial Cells, donor2 : CNhs11972 ctss	0	0
CD4+CD25-CD45RA- memory conventional T cells, donor2 : CNhs13237 ctss	0	0
Preadipocyte - breast, donor2 : CNhs11971 ctss	0	0
CD4+CD25+CD45RA+ naive regulatory T cells, donor2 : CNhs13235 ctss	0	0
Fibroblast - Aortic Adventitial, donor2 : CNhs11968 ctss	0.14	0
pituitary gland - adult, donor10196 : CNhs13805 ctss	0	0
Myoblast, donor2 : CNhs11965 ctss	0.41	0
substantia nigra - adult, donor10196 : CNhs13803 ctss	0	0
colon, adult, pool1 : CNhs10619 ctss	0.18	0
Sebocyte, donor3 : CNhs11995 ctss	0	0
Aortic smooth muscle cell response to IL1b, 04hr, biol rep1 (LK52) : CNhs13682 ctss	0	0
Tracheal Epithelial Cells, donor2 : CNhs11993 ctss	0	0
Synoviocyte, donor2 : CNhs11992 ctss	0	0
Smooth Muscle Cells - Umbilical Artery, donor2 : CNhs11991 ctss	0	0
Smooth Muscle Cells - Subclavian Artery, donor2 : CNhs11990 ctss	0	0
Smooth Muscle Cells - Pulmonary Artery, donor2 : CNhs11989 ctss	0	0
Smooth Muscle Cells - Internal Thoracic Artery, donor2 : CNhs11988 ctss	0	0
SABiosciences XpressRef Human Universal Total RNA, pool1 : CNhs10610 ctss	0.1	0
Smooth Muscle Cells - Coronary Artery, donor2 : CNhs11987 ctss	0	0
Smooth Muscle Cells - Carotid, donor2 : CNhs11986 ctss	0	0
Skeletal muscle cells differentiated into Myotubes - multinucleated, donor2 : CNhs11984 ctss	0	0
Preadipocyte - visceral, donor2 : CNhs11982 ctss	0	0
Preadipocyte - subcutaneous, donor2 : CNhs11981 ctss	0	0
Osteoblast - differentiated, donor2 : CNhs11980 ctss	0	0
Fibroblast - Periodontal Ligament, donor5 (PL30) : CNhs11953 ctss	0	0
MCF7 breast cancer cell line response to HRG, 00hr30min, biol rep3 : CNhs12755 ctss	0	0
Sebocyte, donor2 : CNhs11951 ctss	0	0
MCF7 breast cancer cell line response to HRG, 00hr15min, biol rep3 : CNhs12754 ctss	0	0
normal intestinal epithelial cell line:FHs 74 Int : CNhs11950 ctss	0	0
MCF7 breast cancer cell line response to EGF1, 08hr, biol rep3 : CNhs12753 ctss	0	0
Whole blood (ribopure), donor090612, donation3 : CNhs11949 ctss	0	0
MCF7 breast cancer cell line response to EGF1, 07hr, biol rep3 : CNhs12752 ctss	0	0
MCF7 breast cancer cell line response to EGF1, 06hr, biol rep3 : CNhs12751 ctss	0	0
MCF7 breast cancer cell line response to EGF1, 04hr, biol rep3 : CNhs12749 ctss	1.53	0
meningioma cell line:HKBMM : CNhs11945 ctss	0	0
mixed mullerian tumor cell line:HTMMT : CNhs11944 ctss	0	0
MCF7 breast cancer cell line response to EGF1, 02hr30min, biol rep3 : CNhs12746 ctss	0	0
breast carcinoma cell line:MCF7 : CNhs11943 ctss	0.26	0
Monocyte-derived macrophages response to LPS, 48hr, donor1 (t26 Subject1) : CNhs11942 ctss	0	0
Monocyte-derived macrophages response to udorn influenza infection, 24hr00min, donor3 (536 119:Ud 24h) : CNhs13562 ctss	0	0
MCF7 breast cancer cell line response to EGF1, 02hr00min, biol rep3 : CNhs12744 ctss	0.28	0
caudate nucleus - adult, donor10196 : CNhs13802 ctss	0	0
Smooth Muscle Cells - Colonic, donor2 : CNhs11963 ctss	0	0
globus pallidus - adult, donor10196 : CNhs13801 ctss	0	0
CD34+ Progenitors, donor1 : CNhs13227 ctss	0	0
medulla oblongata - adult, donor10196 : CNhs13800 ctss	0	0
MCF7 breast cancer cell line response to HRG, 08hr, biol rep3 : CNhs12768 ctss	0	0
cerebellum - adult, donor10196 : CNhs13799 ctss	0	0
Fibroblast - Gingival, donor2 : CNhs11961 ctss	0.37	0
occipital cortex - adult, donor10196 : CNhs13798 ctss	0	0
parietal lobe - adult, donor10196 : CNhs13797 ctss	0.78	0
MCF7 breast cancer cell line response to HRG, 05hr, biol rep3 : CNhs12765 ctss	0	0
Neutrophils, donor2 : CNhs11959 ctss	5.98	0
MCF7 breast cancer cell line response to HRG, 04hr, biol rep3 : CNhs12764 ctss	0	0
Peripheral Blood Mononuclear Cells, donor2 : CNhs11958 ctss	0.43	0
hippocampus - adult, donor10196 : CNhs13795 ctss	0.8	0
thalamus - adult, donor10196 : CNhs13794 ctss	0.83	0
amygdala - adult, donor10196 : CNhs13793 ctss	0	0
CD4+ T Cells, donor2 : CNhs11955 ctss	0.79	0
Aortic smooth muscle cell response to IL1b, 00hr45min, biol rep3 (LK42) : CNhs13580 ctss	0	0
Lymphatic Endothelial cells response to VEGFC, 07hr, biol rep3 (MM XXII - 15) : CNhs13290 ctss	0	0
Aortic smooth muscle cell response to IL1b, 00hr30min, biol rep3 (LK39) : CNhs13579 ctss	0	0
Lymphatic Endothelial cells response to VEGFC, 06hr, biol rep3 (MM XXII - 14) : CNhs13289 ctss	0	0
Adipocyte - subcutaneous, donor3 : CNhs12017 ctss	0	0
Aortic smooth muscle cell response to IL1b, 00hr15min, biol rep3 (LK36) : CNhs13578 ctss	0	0
Basophils, donor3 : CNhs12575 ctss	0	0
Lymphatic Endothelial cells response to VEGFC, 05hr, biol rep3 (MM XXII - 13) : CNhs13288 ctss	0	0
nasal epithelial cells, donor2 : CNhs12574 ctss	0	0
Aortic smooth muscle cell response to IL1b, 00hr00min, biol rep3 (LK33) : CNhs13577 ctss	0	0
Small Airway Epithelial Cells, donor3 : CNhs12016 ctss	0	0
Lymphatic Endothelial cells response to VEGFC, 04hr, biol rep3 (MM XXII - 12) : CNhs13287 ctss	0	0
Aortic smooth muscle cell response to FGF2, 06hr, biol rep3 (LK30) : CNhs13576 ctss	0	0
Lymphatic Endothelial cells response to VEGFC, 03hr30min, biol rep3 (MM XXII - 11) : CNhs13286 ctss	0	0
Lens Epithelial Cells, donor3 : CNhs12572 ctss	0	0
Aortic smooth muscle cell response to FGF2, 05hr, biol rep3 (LK27) : CNhs13575 ctss	2.06	0
Prostate Epithelial Cells, donor3 : CNhs12014 ctss	0.09	0
Cardiac Myocyte, donor3 : CNhs12571 ctss	0	0
Lymphatic Endothelial cells response to VEGFC, 03hr00min, biol rep3 (MM XXII - 10) : CNhs13285 ctss	0	0
Aortic smooth muscle cell response to FGF2, 04hr, biol rep3 (LK24) : CNhs13574 ctss	0	0
Preadipocyte - omental, donor3 : CNhs12013 ctss	0.16	0
eye - muscle lateral, donor2 : CNhs13442 ctss	0	0
eye - muscle superior, donor2 : CNhs13441 ctss	0	0
eye - vitreous humor, donor1 : CNhs13440 ctss	0	0
Endothelial Cells - Microvascular, donor3 : CNhs12024 ctss	0.24	0
Aortic smooth muscle cell response to IL1b, 06hr, biol rep3 (LK60) : CNhs13586 ctss	0	0
cerebrospinal fluid, donor2 : CNhs13437 ctss	0	0
Endothelial Cells - Artery, donor3 : CNhs12023 ctss	0	0
Aortic smooth muscle cell response to IL1b, 05hr, biol rep3 (LK57) : CNhs13585 ctss	0	0
Endothelial Cells - Aortic, donor3 : CNhs12022 ctss	0	0
Aortic smooth muscle cell response to IL1b, 04hr, biol rep3 (LK54) : CNhs13584 ctss	0	0
Chondrocyte - re diff, donor3 : CNhs12021 ctss	0.49	0
Aortic smooth muscle cell response to IL1b, 03hr, biol rep3 (LK51) : CNhs13583 ctss	0	0
Aortic smooth muscle cell response to IL1b, 02hr, biol rep3 (LK48) : CNhs13582 ctss	0	0
Chondrocyte - de diff, donor3 : CNhs12020 ctss	0	0
Aortic smooth muscle cell response to IL1b, 01hr, biol rep3 (LK45) : CNhs13581 ctss	0	0
Nucleus Pulposus Cell, donor2 : CNhs12019 ctss	0	0
Lymphatic Endothelial cells response to VEGFC, 00hr15min, biol rep3 (MM XXII - 2) : CNhs13277 ctss	0	0
small intestine, adult, pool1 : CNhs10630 ctss	0.15	0
Fibroblast - skin normal, donor2 : CNhs11914 ctss	0.29	0
Smooth Muscle Cells - Brain Vascular, donor3 : CNhs12004 ctss	0	0
Macrophage - monocyte derived, donor3 : CNhs12003 ctss	0	0
Fibroblast - skin spinal muscular atrophy, donor3 : CNhs11912 ctss	0.3	0
HES3-GFP Embryonic Stem cells, cardiomyocytic induction, day00, biol rep2 (UH-2) : CNhs13695 ctss	0	0
HES3-GFP Embryonic Stem cells, cardiomyocytic induction, day00, biol rep1 (UH-1) : CNhs13694 ctss	0	0
placenta, adult, pool1 : CNhs10627 ctss	0.18	0
mesenchymal stem cells (adipose derived), undifferentiated control, biol rep1 : CNhs13692 ctss	0	0
lung, adult, pool1 : CNhs10625 ctss	0.21	0
Dendritic Cells - monocyte immature derived, donor3 : CNhs12000 ctss	0.13	0
liver, adult, pool1 : CNhs10624 ctss	0	0
CD8+ T Cells, donor3 : CNhs11999 ctss	0.72	0
Aortic smooth muscle cell response to FGF2, 03hr, biol rep3 (LK21) : CNhs13573 ctss	0	0
Smooth Muscle Cells - Umbilical Vein, donor2 : CNhs12569 ctss	0	0
Mesothelial Cells, donor3 : CNhs12012 ctss	0	0
Aortic smooth muscle cell response to FGF2, 02hr, biol rep3 (LK18) : CNhs13572 ctss	0	0
Lymphatic Endothelial cells response to VEGFC, 07hr, biol rep2 (MM XIV - 15) : CNhs13172 ctss	0	0
Lymphatic Endothelial cells response to VEGFC, 01hr40min, biol rep3 (MM XXII - 7) : CNhs13282 ctss	0	0
Fibroblast - Aortic Adventitial, donor3 : CNhs12011 ctss	0.35	0
Aortic smooth muscle cell response to FGF2, 00hr45min, biol rep3 (LK12) : CNhs13571 ctss	0	0
Endothelial Cells - Umbilical vein, donor3 : CNhs12010 ctss	0.11	0
Lymphatic Endothelial cells response to VEGFC, 01hr00min, biol rep3 (MM XXII - 5) : CNhs13280 ctss	0.22	0
Aortic smooth muscle cell response to FGF2, 00hr30min, biol rep3 (LK9) : CNhs13569 ctss	0	0
Lymphatic Endothelial cells response to VEGFC, 00hr45min, biol rep3 (MM XXII - 4) : CNhs13279 ctss	0	0
Aortic smooth muscle cell response to FGF2, 00hr15min, biol rep3 (LK6) : CNhs13568 ctss	0	0
Lymphatic Endothelial cells response to VEGFC, 00hr30min, biol rep3 (MM XXII - 3) : CNhs13278 ctss	0	0
Aortic smooth muscle cell response to FGF2, 00hr00min, biol rep3 (LK3) : CNhs13567 ctss	0	0
Smooth Muscle Cells - Colonic, donor3 : CNhs12007 ctss	0.12	0
Myoblast differentiation to myotubes, day02, Duchenne Muscular Dystrophy donor1 : CNhs14588 ctss	0	0
acantholytic squamous carcinoma cell line:HCC1806 : CNhs11844 ctss	0	0
Iris Pigment Epithelial Cells, donor1 : CNhs12596 ctss	0	0
Myoblast differentiation to myotubes, day01, Duchenne Muscular Dystrophy donor1 : CNhs14587 ctss	0	0
Myoblast differentiation to myotubes, day00, Duchenne Muscular Dystrophy donor1 : CNhs14586 ctss	0	0
Smooth Muscle Cells - Intestinal, donor1 : CNhs12595 ctss	0	0
hairy cell leukemia cell line:Mo : CNhs11843 ctss	0.26	0
Myoblast differentiation to myotubes, day12, control donor3 : CNhs14585 ctss	4.3	0
Myoblast differentiation to myotubes, day10, control donor3 : CNhs14584 ctss	0	0
fibrous histiocytoma cell line:GCT TIB-223 : CNhs11842 ctss	0	0
Myoblast differentiation to myotubes, day08, control donor3 : CNhs14583 ctss	0	0
bronchogenic carcinoma cell line:ChaGo-K-1 : CNhs11841 ctss	0	0
Myoblast differentiation to myotubes, day06, control donor3 : CNhs14582 ctss	0	0
Myoblast differentiation to myotubes, day04, control donor3 : CNhs14581 ctss	0	0
Perineurial Cells, donor2 : CNhs12590 ctss	0	0
alveolar cell carcinoma cell line:SW 1573 : CNhs11838 ctss	0.28	0
Myoblast differentiation to myotubes, day03, control donor3 : CNhs14580 ctss	0	0
transitional cell carcinoma cell line:Hs 769.T : CNhs11837 ctss	0	0
Myoblast differentiation to myotubes, day02, control donor3 : CNhs14579 ctss	0	0
Myoblast differentiation to myotubes, day01, control donor3 : CNhs14578 ctss	0	0
CD34+ stem cells - adult bone marrow derived, donor1, tech rep1 : CNhs12588 ctss	0	0
Myoblast differentiation to myotubes, day01, Duchenne Muscular Dystrophy donor3 : CNhs14606 ctss	0	0
Myoblast differentiation to myotubes, day00, Duchenne Muscular Dystrophy donor3 : CNhs14605 ctss	0	0
mycosis fungoides, T cell lymphoma cell line:HuT 102 TIB-162 : CNhs11858 ctss	0.2	0
Myoblast differentiation to myotubes, day12, Duchenne Muscular Dystrophy donor2 : CNhs14604 ctss	0	0
spindle cell sarcoma cell line:Hs 132.T : CNhs11857 ctss	0	0
Myoblast differentiation to myotubes, day10, Duchenne Muscular Dystrophy donor2 : CNhs14603 ctss	0	0
Myoblast differentiation to myotubes, day08, Duchenne Muscular Dystrophy donor2 : CNhs14602 ctss	0	0
pagetoid sarcoma cell line:Hs 925.T : CNhs11856 ctss	0.2	0
Myoblast differentiation to myotubes, day06, Duchenne Muscular Dystrophy donor2 : CNhs14601 ctss	0	0
neurofibroma cell line:Hs 53.T : CNhs11854 ctss	0	0
Myoblast differentiation to myotubes, day03, Duchenne Muscular Dystrophy donor2 : CNhs14599 ctss	0	0
neuroepithelioma cell line:SK-N-MC : CNhs11853 ctss	0	0
Myoblast differentiation to myotubes, day02, Duchenne Muscular Dystrophy donor2 : CNhs14598 ctss	0.45	0
lymphangiectasia cell line:DS-1 : CNhs11852 ctss	0	0
Myoblast differentiation to myotubes, day12, Duchenne Muscular Dystrophy donor1 : CNhs14595 ctss	0	0
Myoblast differentiation to myotubes, day10, Duchenne Muscular Dystrophy donor1 : CNhs14594 ctss	0	0
pharyngeal carcinoma cell line:Detroit 562 : CNhs11849 ctss	0.13	0
leiomyoblastoma cell line:G-402 : CNhs11848 ctss	0	0
Myoblast differentiation to myotubes, day06, Duchenne Muscular Dystrophy donor1 : CNhs14591 ctss	0	0
Myoblast differentiation to myotubes, day04, Duchenne Muscular Dystrophy donor1 : CNhs14590 ctss	0	0
Myoblast differentiation to myotubes, day03, Duchenne Muscular Dystrophy donor1 : CNhs14589 ctss	0.8	0
biphenotypic B myelomonocytic leukemia cell line:MV-4-11 : CNhs11845 ctss	0	0
Small Airway Epithelial Cells donor3 (cytoplasmic fraction) : CNhs14563 ctss	0	0
Preadipocyte - breast donor2 (cytoplasmic fraction) : CNhs14562 ctss	0	0
glassy cell carcinoma cell line:HOKUG : CNhs11824 ctss	0.47	0
Fibroblast - skin, normal donor2 (cytoplasmic fraction) : CNhs14561 ctss	0	0
Krukenberg tumor cell line:HSKTC : CNhs11822 ctss	0	0
Fibroblast - skin, normal donor1 (cytoplasmic fraction) : CNhs14560 ctss	0	0
myxofibrosarcoma cell line:NMFH-1 : CNhs11821 ctss	0	0
Fibroblast - Aortic Adventitial donor2 (cytoplasmic fraction) : CNhs14558 ctss	0	0
choriocarcinoma cell line:T3M-3 : CNhs11820 ctss	0	0
acute myeloid leukemia (FAB M5) cell line:THP-1 (cytoplasmic fraction) : CNhs14556 ctss	0	0
gastric adenocarcinoma cell line:MKN45 : CNhs11819 ctss	0	0
chorionic membrane cells, donor2 : CNhs12506 ctss	0.09	0
neuroblastoma cell line:NBsusSR : CNhs11818 ctss	0	0
chorionic membrane cells, donor1 : CNhs12504 ctss	0	0
medial temporal gyrus, adult, donor10258, tech rep2 : CNhs14552 ctss	0	0
embryonic pancreas cell line:2C6 : CNhs11814 ctss	0	0
amniotic membrane cells, donor2 : CNhs12503 ctss	0.3	0
xeroderma pigentosum b cell line:XPL 17 : CNhs11813 ctss	0	0
amniotic membrane cells, donor1 : CNhs12502 ctss	0	0
globus pallidus, adult, donor10258 : CNhs14549 ctss	0	0
Ewing's sarcoma cell line:Hs 863.T : CNhs11836 ctss	0	0
Myoblast differentiation to myotubes, day00, control donor3 : CNhs14577 ctss	1.8	0
Perineurial Cells, donor1 : CNhs12587 ctss	0	0
osteoclastoma cell line:Hs 706.T : CNhs11835 ctss	0	0
Myoblast differentiation to myotubes, day12, control donor2 : CNhs14576 ctss	0	0
Oligodendrocyte - precursors, donor1 : CNhs12586 ctss	0	0
Myoblast differentiation to myotubes, day10, control donor2 : CNhs14575 ctss	0	0
carcinoid cell line:NCI-H1770 : CNhs11834 ctss	0	0
Myoblast differentiation to myotubes, day08, control donor2 : CNhs14574 ctss	0	0
chondrosarcoma cell line:SW 1353 : CNhs11833 ctss	0	0
Myoblast differentiation to myotubes, day04, control donor2 : CNhs14572 ctss	0	0
Myoblast differentiation to myotubes, day03, control donor2 : CNhs14571 ctss	0	0
Myoblast differentiation to myotubes, day02, control donor2 : CNhs14570 ctss	0	0
sacrococcigeal teratoma cell line:HTST : CNhs11829 ctss	0	0
Myoblast differentiation to myotubes, day01, control donor2 : CNhs14568 ctss	0	0
tridermal teratoma cell line:HGRT : CNhs11828 ctss	0	0
Myoblast differentiation to myotubes, day12, control donor1 : CNhs14566 ctss	0	0
Small Airway Epithelial Cells donor2 (nuclear fraction) : CNhs14565 ctss	0	0
Small Airway Epithelial Cells donor2 (cytoplasmic fraction) : CNhs14564 ctss	0	0
CD14+CD16- Monocytes, donor1 : CNhs13224 ctss	0.11	0
CD14+ monocyte derived endothelial progenitor cells, donor3 : CNhs11904 ctss	0.26	0
Gingival epithelial cells, donor3 (GEA15) : CNhs11903 ctss	0	0
Endothelial Cells - Lymphatic, donor2 : CNhs11901 ctss	0	0
Macrophage - monocyte derived, donor2 : CNhs11899 ctss	0	0
CD14+CD16- Monocytes, donor2 : CNhs13216 ctss	0.3	0
Gingival epithelial cells, donor2 (GEA14) : CNhs11896 ctss	0	0
CD4+CD25-CD45RA- memory conventional T cells expanded, donor1 : CNhs13215 ctss	0.23	0
normal embryonic palatal mesenchymal cell line:HEPM : CNhs11894 ctss	0	0
HES3-GFP Embryonic Stem cells, cardiomyocytic induction, day00, biol rep3 (UH-3) : CNhs13738 ctss	0	0
teratocarcinoma cell line:PA-1 : CNhs11890 ctss	0	0
HES3-GFP Embryonic Stem cells, cardiomyocytic induction, day10, biol rep3 : CNhs13734 ctss	0	0
CD14+CD16+ Monocytes, donor2 : CNhs13208 ctss	0	0
Monocyte-derived macrophages response to LPS, 00hr00min, donor1 (t1 Subject1) : CNhs11941 ctss	0	0
Monocyte-derived macrophages response to udorn influenza infection, 07hr00min, donor3 (536 119:Ud 7h) : CNhs13561 ctss	0	0
MCF7 breast cancer cell line response to EGF1, 01hr40min, biol rep3 : CNhs12743 ctss	0	0
Monocyte-derived macrophages response to udorn influenza infection, 24hr00min, donor2 (150 120:Ud 24h) : CNhs13560 ctss	0	0
Monocyte-derived macrophages response to udorn influenza infection, 07hr00min, donor2 (150 120:Ud 7h) : CNhs13559 ctss	0	0
Monocyte-derived macrophages response to udorn influenza infection, 24hr00min, donor1 (868 121:Ud 24h) : CNhs13557 ctss	0	0
Lymphatic Endothelial cells response to VEGFC, 08hr, biol rep1 (MM XIX - 16) : CNhs11937 ctss	0	0
Monocyte-derived macrophages response to udorn influenza infection, 07hr00min, donor1 (868 121:Ud 7h) : CNhs13556 ctss	0	0
Lymphatic Endothelial cells response to VEGFC, 00hr00min, biol rep1 (MM XIX - 1) : CNhs11936 ctss	0	0
Monocyte-derived macrophages response to udorn influenza infection, 02hr00min, donor1 (868 121:Ud 2h) : CNhs13555 ctss	0	0
myelodysplastic syndrome cell line:SKM-1 : CNhs11934 ctss	0	0
CD34 cells differentiated to erythrocyte lineage, biol rep2 : CNhs13553 ctss	0.26	0
CD34 cells differentiated to erythrocyte lineage, biol rep1 : CNhs13552 ctss	0.22	0
basal cell carcinoma cell line:TE 354.T : CNhs11932 ctss	0	0
Mallassez-derived cells, donor3 : CNhs13551 ctss	0	0
bone marrow stromal cell line:StromaNKtert : CNhs11931 ctss	0	0
CD14+CD16+ Monocytes, donor3 : CNhs13549 ctss	0	0
clear cell carcinoma cell line:TEN : CNhs11930 ctss	0	0
langerhans cells, migratory, donor3 : CNhs13547 ctss	0	0
Smooth Muscle Cells - Uterine, donor3 : CNhs11927 ctss	0	0
Smooth Muscle Cells - Prostate, donor3 : CNhs11910 ctss	0	0
Fibroblast - Cardiac, donor4 : CNhs11909 ctss	0	0
HES3-GFP Embryonic Stem cells, cardiomyocytic induction, day07, biol rep2 : CNhs13719 ctss	0	0
HES3-GFP Embryonic Stem cells, cardiomyocytic induction, day05, biol rep2 : CNhs13717 ctss	0	0
CD4+CD25+CD45RA- memory regulatory T cells, donor1 : CNhs13195 ctss	0.29	0
mucinous cystadenocarcinoma cell line:MCAS : CNhs11873 ctss	0	0
HES3-GFP Embryonic Stem cells, cardiomyocytic induction, day03, biol rep2 : CNhs13715 ctss	0	0
HES3-GFP Embryonic Stem cells, cardiomyocytic induction, day02, biol rep2 : CNhs13714 ctss	0	0
somatostatinoma cell line:QGP-1 : CNhs11869 ctss	0	0
hepatic mesenchymal tumor cell line:LI90 : CNhs11868 ctss	0	0
HES3-GFP Embryonic Stem cells, cardiomyocytic induction, day12, biol rep1 : CNhs13711 ctss	0	0
HES3-GFP Embryonic Stem cells, cardiomyocytic induction, day11, biol rep1 : CNhs13710 ctss	0.85	0
neuroectodermal tumor cell line:TASK1 : CNhs11866 ctss	0	0
Myoblast differentiation to myotubes, day12, Duchenne Muscular Dystrophy donor3 : CNhs14613 ctss	0	0
chronic myelogenous leukemia (CML) cell line:MEG-A2 : CNhs11865 ctss	0	0
Myoblast differentiation to myotubes, day08, Duchenne Muscular Dystrophy donor3 : CNhs14611 ctss	0	0
bronchial squamous cell carcinoma cell line:KNS-62 : CNhs11862 ctss	0	0
Myoblast differentiation to myotubes, day06, Duchenne Muscular Dystrophy donor3 : CNhs14610 ctss	0	0
Myoblast differentiation to myotubes, day04, Duchenne Muscular Dystrophy donor3 : CNhs14609 ctss	0	0
medulloblastoma cell line:ONS-76 : CNhs11861 ctss	0	0
fibrosarcoma cell line:HT-1080 : CNhs11860 ctss	0.27	0
acute myeloid leukemia (FAB M7) cell line:MKPL-1 : CNhs11888 ctss	0	0
chronic myeloblastic leukemia (CML) cell line:KCL-22 : CNhs11886 ctss	0.16	0
HES3-GFP Embryonic Stem cells, cardiomyocytic induction, day05, biol rep3 : CNhs13729 ctss	0	0
teratocarcinoma cell line:NCR-G1 : CNhs11884 ctss	0	0
CD4+CD25+CD45RA- memory regulatory T cells expanded, donor1 : CNhs13204 ctss	0	0
HES3-GFP Embryonic Stem cells, cardiomyocytic induction, day03, biol rep3 : CNhs13727 ctss	0	0
CD4+CD25+CD45RA+ naive regulatory T cells expanded, donor1 : CNhs13203 ctss	0	0
HES3-GFP Embryonic Stem cells, cardiomyocytic induction, day02, biol rep3 : CNhs13726 ctss	0	0
adenocarcinoma cell line:IM95m : CNhs11882 ctss	0	0
CD4+CD25-CD45RA+ naive conventional T cells expanded, donor1 : CNhs13202 ctss	0	0
anaplastic large cell lymphoma cell line:Ki-JK : CNhs11881 ctss	0	0
keratoacanthoma cell line:HKA-1 : CNhs11880 ctss	0.34	0
HES3-GFP Embryonic Stem cells, cardiomyocytic induction, day11, biol rep2 : CNhs13723 ctss	0.48	0
rhabdomyosarcoma cell line:KYM-1 : CNhs11877 ctss	0	0
