# Supplementary material for: Identification of antisense long noncoding RNAs that function as SINEUPs in human cells
Source: Sci Rep. 2016 Sep 20;6:33605. doi: 10.1038/srep33605 (PMC5028707; doi:10.1038/srep33605)
Supplement: Supplementary Dataset 4 [file srep33605-s5.xls]

## Sheet: Sheet1
experiment_name	neg_strand_value	pos_strand_value
mesenchymal stem cells (adipose derived), adipogenic induction, 00hr30min, biol rep3 : CNhs13427 ctss	75.92	0
K562 erythroblastic leukemia response to hemin, 03hr30min, biol rep2 : CNhs12695 ctss	70.42	105.64
K562 erythroblastic leukemia response to hemin, 00hr00min, biol rep3 : CNhs12786 ctss	29.73	0
cerebellum, newborn, donor10223 : CNhs14075 ctss	26.9	21.21
Hodgkin's lymphoma cell line:HD-Mar2 : CNhs11715 ctss	22.96	37.52
eye - muscle lateral, donor2 : CNhs13442 ctss	21.85	14.57
cerebellum - adult, donor10196 : CNhs13799 ctss	21.36	27.46
Eosinophils, donor1 : CNhs12547 ctss	20.76	0
K562 erythroblastic leukemia response to hemin, 00hr30min, biol rep1 : CNhs12460 ctss	20.09	52.73
cerebellum, adult, donor10252 : CNhs12323 ctss	19.57	21.56
K562 erythroblastic leukemia response to hemin, 04hr, biol rep2 : CNhs12696 ctss	19.37	77.5
eye - muscle medial, donor2 : CNhs13443 ctss	18.64	6.78
CD4+CD25-CD45RA+ naive conventional T cells, donor3 : CNhs13512 ctss	17.77	51.22
hepatoblastoma cell line:HuH-6 : CNhs11742 ctss	17.47	18.64
K562 erythroblastic leukemia response to hemin, 03hr00min, biol rep2 : CNhs12694 ctss	16.8	33.59
K562 erythroblastic leukemia response to hemin, 02hr00min, biol rep2 : CNhs12692 ctss	16.72	83.61
eye - muscle superior, donor2 : CNhs13441 ctss	16.42	24.63
Myoblast differentiation to myotubes, day12, Duchenne Muscular Dystrophy donor3 : CNhs14613 ctss	16.34	13.92
K562 erythroblastic leukemia response to hemin, 00hr30min, biol rep2 : CNhs12687 ctss	15.8	26.33
CD4+ T Cells, donor2 : CNhs11955 ctss	15.72	31.44
cruciate ligament, donor2 : CNhs13439 ctss	15.44	12.19
Krukenberg tumor cell line:HSKTC : CNhs11822 ctss	14.73	11.04
pineal gland - adult, donor10196 : CNhs13804 ctss	14.46	21.43
MCF7 breast cancer cell line response to EGF1, 01hr40min, biol rep1 : CNhs12425 ctss	14.38	31.27
anaplastic squamous cell carcinoma cell line:RPMI 2650 : CNhs11889 ctss	14.15	20.06
salivary acinar cells, donor3 : CNhs12812 ctss	13.83	11.06
neuroectodermal tumor cell line:FU-RPNT-1 : CNhs11744 ctss	13.82	18.71
MCF7 breast cancer cell line response to EGF1, 00hr30min, biol rep2 : CNhs12477 ctss	13.72	16.46
cerebellum, adult, pool1 : CNhs11795 ctss	13.6	19.51
testis, adult, pool2 : CNhs12998 ctss	13.4	16.35
CD8+ T Cells, donor3 : CNhs11999 ctss	13.32	33.02
Mesenchymal Stem Cells - adipose, donor2 : CNhs12101 ctss	13.24	23.17
eye - muscle inferior rectus, donor1 : CNhs13444 ctss	13.17	6.59
MCF7 breast cancer cell line response to HRG, 00hr15min, biol rep1 : CNhs12435 ctss	12.91	33.41
Myoblast differentiation to myotubes, day12, Duchenne Muscular Dystrophy donor2 : CNhs14604 ctss	12.78	6.39
Dendritic Cells - plasmacytoid, donor2 : CNhs12196 ctss	12.58	39.47
CD4+CD25+CD45RA+ naive regulatory T cells, donor1 : CNhs13238 ctss	12.06	44.98
epididymis, adult : CNhs12847 ctss	12.06	23.76
CD4+CD25-CD45RA+ naive conventional T cells, donor2 : CNhs13205 ctss	12.04	51.9
Monocyte-derived macrophages response to udorn influenza infection, 24hr00min, donor3 (536 119:Ud 24h) : CNhs13562 ctss	12.02	12.02
globus pallidus - adult, donor10196 : CNhs13801 ctss	12.01	24.62
pineal gland, adult, donor10258 : CNhs14230 ctss	11.99	27.41
neutrophil PMN, donor3 : CNhs12530 ctss	11.94	11.94
MCF7 breast cancer cell line response to HRG, 00hr45min, biol rep3 : CNhs12756 ctss	11.89	17.46
HES3-GFP Embryonic Stem cells, cardiomyocytic induction, day11, biol rep1 : CNhs13710 ctss	11.87	16.11
rectum, fetal, donor1 : CNhs11777 ctss	11.87	28.31
MCF7 breast cancer cell line response to EGF1, 00hr00min, biol rep2 : CNhs12475 ctss	11.85	19.76
Myoblast differentiation to myotubes, day01, Duchenne Muscular Dystrophy donor3 : CNhs14606 ctss	11.8	7.51
CD8+ T Cells, donor2 : CNhs11956 ctss	11.77	22.73
H1 embryonic stem cells differentiation to CD34+ HSC, day09, biol rep2 : CNhs13970 ctss	11.7	21.15
Skin - palm, donor1 : CNhs13458 ctss	11.69	30.38
MCF7 breast cancer cell line response to HRG, 04hr, biol rep2 : CNhs12663 ctss	11.62	12.48
K562 erythroblastic leukemia response to hemin, 01hr40min, biol rep2 : CNhs12691 ctss	11.59	81.12
pituitary gland - adult, donor10196 : CNhs13805 ctss	11.53	20.03
lymph node, adult, donor1 : CNhs11788 ctss	11.41	16.87
embryonic kidney cell line: HEK293/SLAM infection, 24hr : CNhs11047 ctss	11.27	26.01
MCF7 breast cancer cell line response to HRG, 03hr30min, biol rep2 : CNhs12662 ctss	11.27	16.91
K562 erythroblastic leukemia response to hemin, 01hr00min, biol rep3 : CNhs12790 ctss	11.26	28.47
MCF7 breast cancer cell line response to HRG, 03hr00min, biol rep2 : CNhs12660 ctss	11.24	21.88
occipital cortex, adult, donor10252 : CNhs12320 ctss	11.17	17.08
Dendritic Cells - plasmacytoid, donor3 : CNhs12200 ctss	11.14	35.66
Myoblast differentiation to myotubes, day01, control donor3 : CNhs14578 ctss	10.86	9.96
CD19+ B Cells, donor1 : CNhs12343 ctss	10.82	41.55
MCF7 breast cancer cell line response to EGF1, 01hr20min, biol rep1 : CNhs12424 ctss	10.79	19.02
substantia nigra, adult, donor10252 : CNhs12318 ctss	10.75	20.5
CD4+CD25-CD45RA- memory conventional T cells, donor1 : CNhs13239 ctss	10.73	39.47
Mesenchymal Stem Cells - adipose, donor1 : CNhs11345 ctss	10.73	32.19
Monocyte-derived macrophages response to udorn influenza infection, 24hr00min, donor2 (150 120:Ud 24h) : CNhs13560 ctss	10.61	23.88
Myoblast differentiation to myotubes, day08, Duchenne Muscular Dystrophy donor3 : CNhs14611 ctss	10.55	9.59
small cell gastrointestinal carcinoma cell line:ECC10 : CNhs11736 ctss	10.54	18.9
spinal cord - adult, donor10196 : CNhs13807 ctss	10.4	12.37
diffuse large B-cell lymphoma cell line:CTB-1 : CNhs11741 ctss	10.22	30.65
MCF7 breast cancer cell line response to EGF1, 03hr30min, biol rep3 : CNhs12748 ctss	10.2	19.93
K562 erythroblastic leukemia response to hemin, 00hr15min, biol rep2 : CNhs12686 ctss	10.15	23.68
iPS differentiation to neuron, control donor C11-CRL2429, day12, rep1 : CNhs14047 ctss	10.13	28.44
iPS differentiation to neuron, control donor C11-CRL2429, day12, rep3 : CNhs14051 ctss	10.1	18.58
CD19+ B Cells, donor2 : CNhs12352 ctss	9.98	34.65
MCF7 breast cancer cell line response to EGF1, 07hr, biol rep1 : CNhs12434 ctss	9.97	18.18
CD19+ B Cells, donor3 : CNhs12354 ctss	9.94	29.05
teratocarcinoma cell line:NCR-G1 : CNhs11884 ctss	9.88	33.32
MCF7 breast cancer cell line response to EGF1, 00hr15min, biol rep1 : CNhs12420 ctss	9.87	21.54
parietal lobe, fetal, donor1 : CNhs11782 ctss	9.85	22.43
caudate nucleus - adult, donor10196 : CNhs13802 ctss	9.74	21.26
293SLAM rinderpest infection, 24hr, biol rep2 : CNhs14417 ctss	9.72	34.72
achilles tendon, donor2 : CNhs13435 ctss	9.71	16.99
Urethra, donor2 : CNhs13464 ctss	9.68	8.06
MCF7 breast cancer cell line response to HRG, 06hr, biol rep1 : CNhs12447 ctss	9.66	14.49
MCF7 breast cancer cell line response to EGF1, 08hr, biol rep2 : CNhs12491 ctss	9.65	16.89
MCF7 breast cancer cell line response to EGF1, 05hr, biol rep2 : CNhs12488 ctss	9.57	15.66
CD19+ B Cells (pluriselect), donor090612, donation3 : CNhs12188 ctss	9.54	45.79
CD4+ T Cells, donor3 : CNhs11998 ctss	9.46	26.52
K562 erythroblastic leukemia response to hemin, 03hr00min, biol rep3 : CNhs12796 ctss	9.45	43.07
MCF7 breast cancer cell line response to EGF1, 00hr00min, biol rep3 : CNhs12703 ctss	9.44	22.32
CD4+ T Cells, donor1 : CNhs10853 ctss	9.44	33.05
Myoblast differentiation to myotubes, day03, control donor3 : CNhs14580 ctss	9.42	12.85
small-cell gastrointestinal carcinoma cell line:ECC4 : CNhs11734 ctss	9.41	28.69
K562 erythroblastic leukemia response to hemin, 00hr00min, biol rep1 : CNhs12458 ctss	9.4	68.92
Natural Killer Cells, donor3 : CNhs12001 ctss	9.37	27.34
temporal lobe, fetal, donor1, tech rep2 : CNhs12996 ctss	9.37	26.32
left atrium, adult, donor1 : CNhs11790 ctss	9.29	11.44
HES3-GFP Embryonic Stem cells, cardiomyocytic induction, day12, biol rep1 : CNhs13711 ctss	9.26	15.43
Myoblast differentiation to myotubes, day12, control donor1 : CNhs14566 ctss	9.25	1.54
CD19+ B Cells (pluriselect), donor090612, donation1 : CNhs12183 ctss	9.2	49.43
CD4+CD25-CD45RA+ naive conventional T cells, donor1 : CNhs13223 ctss	9.19	48.34
pituitary gland, adult, donor10258 : CNhs14231 ctss	9.16	21.98
MCF7 breast cancer cell line response to HRG, 03hr30min, biol rep1 : CNhs12444 ctss	9.11	14.72
thalamus, adult, donor10252 : CNhs12314 ctss	9.1	22.24
occipital lobe, fetal, donor1 : CNhs11784 ctss	9.07	20.17
neuroectodermal tumor cell line:FU-RPNT-2 : CNhs11753 ctss	9.05	38.17
colon, adult, donor1 : CNhs11794 ctss	8.96	19.91
MCF7 breast cancer cell line response to EGF1, 06hr, biol rep1 : CNhs12432 ctss	8.95	23.01
HES3-GFP Embryonic Stem cells, cardiomyocytic induction, day06, biol rep1 : CNhs13658 ctss	8.94	20.87
pancreatic carcinoma cell line:NOR-P1 : CNhs11832 ctss	8.9	12.31
parietal lobe, adult, donor10252 : CNhs12317 ctss	8.89	15.29
Myoblast differentiation to myotubes, day02, Duchenne Muscular Dystrophy donor3 : CNhs14607 ctss	8.88	11.51
medulla oblongata, adult, donor10252 : CNhs12315 ctss	8.87	19.19
throat, fetal, donor1 : CNhs11770 ctss	8.81	29.76
MCF7 breast cancer cell line response to EGF1, 04hr, biol rep3 : CNhs12749 ctss	8.81	16.85
caudate nucleus, adult, donor10252 : CNhs12321 ctss	8.8	19.3
MCF7 breast cancer cell line response to EGF1, 04hr, biol rep2 : CNhs12487 ctss	8.8	21.27
MCF7 breast cancer cell line response to EGF1, 03hr30min, biol rep1 : CNhs12429 ctss	8.72	21.19
293SLAM rinderpest infection, 24hr, biol rep3 : CNhs14418 ctss	8.7	31.66
ductus deferens, adult : CNhs12846 ctss	8.68	29.99
MCF7 breast cancer cell line response to EGF1, 05hr, biol rep3 : CNhs12750 ctss	8.67	19.01
Adipocyte differentiation, day04, donor4 : CNhs13417 ctss	8.67	9.34
MCF7 breast cancer cell line response to HRG, 04hr, biol rep3 : CNhs12764 ctss	8.66	20.51
MCF7 breast cancer cell line response to EGF1, 04hr, biol rep1 : CNhs12430 ctss	8.62	16.46
medial temporal gyrus, adult, donor10258, tech rep1 : CNhs14229 ctss	8.6	21.51
CD4+CD25+CD45RA- memory regulatory T cells, donor1 : CNhs13195 ctss	8.54	33
thalamus, adult, donor10258, tech rep2 : CNhs14551 ctss	8.53	16.64
CD4+CD25+CD45RA+ naive regulatory T cells, donor2 : CNhs13235 ctss	8.52	47.34
iPS differentiation to neuron, control donor C11-CRL2429, day06, rep2 : CNhs13823 ctss	8.43	15.66
pituitary gland, adult, donor10252 : CNhs12229 ctss	8.42	32.78
Natural Killer Cells, donor2 : CNhs11957 ctss	8.41	24.15
MCF7 breast cancer cell line response to HRG, 03hr00min, biol rep1 : CNhs12443 ctss	8.39	23.08
MCF7 breast cancer cell line response to HRG, 06hr, biol rep3 : CNhs12766 ctss	8.37	21.98
MCF7 breast cancer cell line response to EGF1, 03hr00min, biol rep3 : CNhs12747 ctss	8.37	20.92
Mesenchymal Stem Cells - umbilical, donor2 : CNhs12102 ctss	8.35	8.35
globus pallidus, adult, donor10258 : CNhs14549 ctss	8.3	13.04
CD4+CD25-CD45RA+ naive conventional T cells expanded, donor3 : CNhs13814 ctss	8.29	25.15
hippocampus, adult, donor10252 : CNhs12312 ctss	8.17	14.98
K562 erythroblastic leukemia response to hemin, day02, biol rep3 : CNhs12802 ctss	8.12	18.55
putamen, adult, donor10258, tech rep1 : CNhs14225 ctss	8.09	11.55
MCF7 breast cancer cell line response to HRG, 00hr15min, biol rep3 : CNhs12754 ctss	8.08	30.43
retina, adult, pool1 : CNhs10636 ctss	8.08	33.31
MCF7 breast cancer cell line response to HRG, 08hr, biol rep2 : CNhs12667 ctss	8.07	18
K562 erythroblastic leukemia response to hemin, 01hr40min, biol rep3 : CNhs12792 ctss	8.06	34.43
H1 embryonic stem cells differentiation to CD34+ HSC, day03, biol rep1 : CNhs13965 ctss	8.06	16.46
chondrosarcoma cell line:SW 1353 : CNhs11833 ctss	8.05	4.03
Adipocyte - omental, donor3 : CNhs12068 ctss	8.05	11.62
MCF7 breast cancer cell line response to EGF1, 07hr, biol rep2 : CNhs12490 ctss	8.03	22.63
corpus callosum, adult, pool1 : CNhs10649 ctss	8.02	32.89
MCF7 breast cancer cell line response to EGF1, 08hr, biol rep3 : CNhs12753 ctss	8	16.4
HES3-GFP Embryonic Stem cells, cardiomyocytic induction, day09, biol rep2 : CNhs13721 ctss	7.99	9.51
brain, fetal, pool1 : CNhs11797 ctss	7.98	33.93
Myoblast differentiation to myotubes, day03, Duchenne Muscular Dystrophy donor1 : CNhs14589 ctss	7.97	20.31
mesenchymal stem cells (adipose derived), adipogenic induction, day12, biol rep2 : CNhs13629 ctss	7.96	13.26
hippocampus - adult, donor10196 : CNhs13795 ctss	7.95	8.75
MCF7 breast cancer cell line response to EGF1, 06hr, biol rep3 : CNhs12751 ctss	7.94	22.02
globus pallidus, adult, donor10252 : CNhs12319 ctss	7.94	20.26
medial temporal gyrus - adult, donor10196 : CNhs13809 ctss	7.93	11.47
Aortic smooth muscle cell response to FGF2, 04hr, biol rep3 (LK24) : CNhs13574 ctss	7.93	7.93
MCF7 breast cancer cell line response to HRG, 00hr45min, biol rep1 : CNhs12437 ctss	7.88	21.67
amygdala, adult, donor10252 : CNhs12311 ctss	7.88	16.74
adenocarcinoma cell line:IM95m : CNhs11882 ctss	7.86	11.42
MCF7 breast cancer cell line response to EGF1, 03hr30min, biol rep2 : CNhs12486 ctss	7.83	11.31
gamma delta positive T cells, donor2 : CNhs13915 ctss	7.82	31.02
293SLAM rinderpest infection, 00hr, biol rep3 : CNhs14408 ctss	7.8	21.19
testicular germ cell embryonal carcinoma cell line:NEC8 : CNhs11726 ctss	7.77	30.08
ARPE-19 EMT induced with TGF-beta and TNF-alpha, 06hr00min, biol rep1 : CNhs14519 ctss	7.77	14.24
MCF7 breast cancer cell line response to EGF1, 06hr, biol rep2 : CNhs12489 ctss	7.77	20.19
MCF7 breast cancer cell line response to EGF1, 02hr30min, biol rep2 : CNhs12484 ctss	7.76	8.32
brain, adult, donor1 : CNhs11796 ctss	7.75	21.33
pineal gland, adult, donor10252 : CNhs12228 ctss	7.73	32.62
Myoblast differentiation to myotubes, day00, Duchenne Muscular Dystrophy donor1 : CNhs14586 ctss	7.72	6.43
lymphangiectasia cell line:DS-1 : CNhs11852 ctss	7.71	16.8
H1 embryonic stem cells differentiation to CD34+ HSC, day03, biol rep2 : CNhs13966 ctss	7.7	18.45
CD19+ B Cells (pluriselect), donor090309, donation2 : CNhs12179 ctss	7.65	43.69
MCF7 breast cancer cell line response to EGF1, 00hr45min, biol rep1 : CNhs12422 ctss	7.64	17.5
CD19+ B Cells (pluriselect), donor090325, donation2 : CNhs12175 ctss	7.61	48.05
Sertoli Cells, donor2 : CNhs11974 ctss	7.58	0
CD4+CD25+CD45RA- memory regulatory T cells, donor3 : CNhs13538 ctss	7.58	42.52
Monocyte-derived macrophages response to udorn influenza infection, 02hr00min, donor2 (150 120:Ud 2h) : CNhs13647 ctss	7.56	22.69
MCF7 breast cancer cell line response to HRG, 00hr30min, biol rep3 : CNhs12755 ctss	7.55	20.89
MCF7 breast cancer cell line response to EGF1, 07hr, biol rep3 : CNhs12752 ctss	7.53	14.71
CD4+CD25+CD45RA- memory regulatory T cells, donor2 : CNhs13206 ctss	7.53	31.24
Myoblast differentiation to myotubes, day04, control donor3 : CNhs14581 ctss	7.53	10.04
iPS differentiation to neuron, down-syndrome donor C18-CCL54, day12, rep3 : CNhs14065 ctss	7.52	19.42
thalamus - adult, donor10196 : CNhs13794 ctss	7.46	14.1
thymic carcinoma cell line:Ty-82 : CNhs14139 ctss	7.42	16.83
MCF7 breast cancer cell line response to HRG, 00hr30min, biol rep1 : CNhs12436 ctss	7.41	20.12
Dendritic Cells - plasmacytoid, donor1 : CNhs10857 ctss	7.39	35.77
neuroblastoma cell line:NBsusSR : CNhs11818 ctss	7.39	14.31
myxofibrosarcoma cell line:MFH-ino : CNhs11729 ctss	7.38	7.38
Myoblast differentiation to myotubes, day00, control donor2 : CNhs14567 ctss	7.37	5.53
H1 embryonic stem cells differentiation to CD34+ HSC, day09, biol rep1 : CNhs13969 ctss	7.37	13.27
medulloblastoma cell line:D283 Med : CNhs12805 ctss	7.33	14.66
trachea, fetal, donor1 : CNhs11766 ctss	7.32	15.3
K562 erythroblastic leukemia response to hemin, 04hr, biol rep3 : CNhs12798 ctss	7.32	42.43
iPS differentiation to neuron, control donor C32-CRL1502, day06, rep1 : CNhs13827 ctss	7.29	12.1
MCF7 breast cancer cell line response to HRG, 07hr, biol rep2 : CNhs12666 ctss	7.27	22.94
H1 embryonic stem cells differentiation to CD34+ HSC, day00, biol rep2 : CNhs14068 ctss	7.27	15.58
skin, adult, donor1 : CNhs11785 ctss	7.27	21.8
medial frontal gyrus, adult, donor10252 : CNhs12310 ctss	7.26	15.02
duodenum, fetal, donor1, tech rep1 : CNhs11781 ctss	7.26	16.94
breast, adult, donor1 : CNhs11792 ctss	7.25	14.5
iPS differentiation to neuron, control donor C32-CRL1502, day06, rep2 : CNhs13840 ctss	7.24	11.73
diaphragm, fetal, donor1 : CNhs11779 ctss	7.22	12.84
CD4+CD25-CD45RA- memory conventional T cells, donor2 : CNhs13237 ctss	7.22	40.89
MCF7 breast cancer cell line response to HRG, 04hr, biol rep1 : CNhs12445 ctss	7.22	9.62
CD8+ T Cells (pluriselect), donor090325, donation2 : CNhs12199 ctss	7.17	39.68
Myoblast differentiation to myotubes, day02, Duchenne Muscular Dystrophy donor2 : CNhs14598 ctss	7.16	8.05
mesenchymal stem cells (adipose derived), adipogenic induction, day12, biol rep3 : CNhs13630 ctss	7.16	17.89
choriocarcinoma cell line:T3M-3 : CNhs11820 ctss	7.15	9.91
small cell lung carcinoma cell line:NCI-H82 : CNhs12809 ctss	7.15	21.44
thymus, fetal, pool1 : CNhs10650 ctss	7.14	33.27
ARPE-19 EMT induced with TGF-beta and TNF-alpha, 16hr00min, biol rep3 : CNhs14534 ctss	7.13	10.46
spinal cord, adult, donor10252 : CNhs12227 ctss	7.13	14.85
skeletal muscle - soleus muscle, donor1 : CNhs13454 ctss	7.12	9.06
carcinosarcoma cell line:JHUCS-1 : CNhs11747 ctss	7.12	24.48
locus coeruleus - adult, donor10196 : CNhs13808 ctss	7.11	12.67
293SLAM rinderpest infection, 12hr, biol rep2 : CNhs14414 ctss	7.09	23.16
CD4+CD25-CD45RA- memory conventional T cells, donor3 : CNhs13539 ctss	7.08	36.94
MCF7 breast cancer cell line response to EGF1, 00hr30min, biol rep1 : CNhs12421 ctss	7.08	21.9
293SLAM rinderpest infection, 00hr, biol rep2 : CNhs14407 ctss	7.08	22.13
Myoblast differentiation to myotubes, day06, Duchenne Muscular Dystrophy donor1 : CNhs14591 ctss	7.06	9.18
acute myeloid leukemia (FAB M7) cell line:MKPL-1 : CNhs11888 ctss	7.05	21.15
keratoacanthoma cell line:HKA-1 : CNhs11880 ctss	7.04	22.14
Myoblast differentiation to myotubes, day02, control donor2 : CNhs14570 ctss	7.04	8.05
bronchioalveolar carcinoma cell line:NCI-H650 : CNhs14138 ctss	7.03	17.59
293SLAM rinderpest infection, 06hr, biol rep1 : CNhs14410 ctss	7.03	21.73
iPS differentiation to neuron, control donor C32-CRL1502, day18, rep3 : CNhs14055 ctss	7	12.32
aorta, adult, pool1 : CNhs11760 ctss	6.97	16.34
COBL-a rinderpest(-C) infection, 48hr, biol rep1 : CNhs14444 ctss	6.97	14.71
ARPE-19 EMT induced with TGF-beta and TNF-alpha, 06hr00min, biol rep3 : CNhs14522 ctss	6.95	15.88
testicular germ cell embryonal carcinoma cell line:NEC14 : CNhs12351 ctss	6.95	33.94
medial temporal gyrus, adult, donor10252 : CNhs12316 ctss	6.91	13.96
Hair Follicle Dermal Papilla Cells, donor3 : CNhs12030 ctss	6.91	33.15
MCF7 breast cancer cell line response to EGF1, 03hr00min, biol rep1 : CNhs12428 ctss	6.9	21.07
carcinoid cell line:NCI-H1770 : CNhs11834 ctss	6.89	20.34
Myoblast differentiation to myotubes, day12, Duchenne Muscular Dystrophy donor1 : CNhs14595 ctss	6.86	6.86
merkel cell carcinoma cell line:MS-1 : CNhs12839 ctss	6.81	32.32
locus coeruleus, adult, donor10258 : CNhs14550 ctss	6.81	20.43
iPS differentiation to neuron, down-syndrome donor C18-CCL54, day12, rep1 : CNhs13837 ctss	6.81	22.56
iPS differentiation to neuron, control donor C32-CRL1502, day06, rep3 : CNhs14053 ctss	6.81	17.36
mesenchymal stem cells (adipose derived), adipogenic induction, 12hr00min, biol rep3 : CNhs13614 ctss	6.77	6.77
kidney, fetal, pool1 : CNhs10652 ctss	6.77	28.38
293SLAM rinderpest infection, 12hr, biol rep3 : CNhs14415 ctss	6.7	25.9
Myoblast differentiation to myotubes, day10, Duchenne Muscular Dystrophy donor1 : CNhs14594 ctss	6.69	10.03
neuroblastoma cell line:NH-12 : CNhs11811 ctss	6.66	26.54
Myoblast differentiation to myotubes, day10, Duchenne Muscular Dystrophy donor2 : CNhs14603 ctss	6.66	8.33
Fingernail (including nail plate, eponychium and hyponychium), donor2 : CNhs13445 ctss	6.64	21.58
choriocarcinoma cell line:SCH : CNhs11875 ctss	6.63	20.53
MCF7 breast cancer cell line response to EGF1, 00hr15min, biol rep3 : CNhs12704 ctss	6.62	14.34
Myoblast differentiation to myotubes, day01, Duchenne Muscular Dystrophy donor1 : CNhs14587 ctss	6.61	7.56
293SLAM rinderpest infection, 06hr, biol rep3 : CNhs14412 ctss	6.61	20.96
293SLAM rinderpest infection, 24hr, biol rep1 : CNhs14416 ctss	6.58	35.7
stomach, fetal, donor1 : CNhs11771 ctss	6.57	13.15
mesenchymal stem cells (adipose derived), adipogenic induction, 12hr00min, biol rep2 : CNhs13613 ctss	6.57	13.14
HES3-GFP Embryonic Stem cells, cardiomyocytic induction, day12, biol rep3 : CNhs13736 ctss	6.55	13.1
carcinoid cell line:NCI-H727 : CNhs14244 ctss	6.54	11.37
artery, adult : CNhs12843 ctss	6.54	14.39
testicular germ cell embryonal carcinoma cell line:NEC15 : CNhs12362 ctss	6.52	27.29
caudate nucleus, adult, donor10258 : CNhs14232 ctss	6.51	21.48
ARPE-19 EMT induced with TGF-beta and TNF-alpha, 07hr00min, biol rep1 : CNhs14523 ctss	6.49	13.45
colon carcinoma cell line:COLO-320 : CNhs10737 ctss	6.49	24.88
HES3-GFP Embryonic Stem cells, cardiomyocytic induction, day04, biol rep1 : CNhs13656 ctss	6.49	10.09
MCF7 breast cancer cell line response to HRG, 01hr00min, biol rep1 : CNhs12438 ctss	6.48	22.33
CD133+ stem cells - adult bone marrow derived, pool1 : CNhs12552 ctss	6.46	25.25
globus pallidus, newborn, donor10223 : CNhs14082 ctss	6.44	14.64
Whole blood (ribopure), donor090325, donation1 : CNhs11075 ctss	6.43	30.49
K562 erythroblastic leukemia response to hemin, day04, biol rep2 : CNhs12702 ctss	6.43	64.28
heart - mitral valve, adult : CNhs12855 ctss	6.42	13.68
serous adenocarcinoma cell line:JHOS-2 : CNhs11746 ctss	6.41	30.47
Myoblast differentiation to myotubes, day06, Duchenne Muscular Dystrophy donor3 : CNhs14610 ctss	6.41	6.99
Burkitt's lymphoma cell line:RAJI : CNhs11268 ctss	6.4	30.99
MCF7 breast cancer cell line response to HRG, 03hr30min, biol rep3 : CNhs12763 ctss	6.4	17.19
Myoblast differentiation to myotubes, day08, control donor3 : CNhs14583 ctss	6.38	14.04
MCF7 breast cancer cell line response to EGF1, 00hr15min, biol rep2 : CNhs12476 ctss	6.38	18.34
MCF7 breast cancer cell line response to HRG, 02hr30min, biol rep2 : CNhs12659 ctss	6.38	12.75
MCF7 breast cancer cell line response to HRG, 05hr, biol rep1 : CNhs12446 ctss	6.37	12.74
uterus, adult, pool1 : CNhs11676 ctss	6.36	29.58
Burkitt's lymphoma cell line:DAUDI : CNhs10739 ctss	6.35	23.09
mesenchymal stem cells (adipose derived), adipogenic induction, day02, biol rep3 : CNhs13621 ctss	6.35	8.47
acute myeloid leukemia (FAB M1) cell line:HYT-1 : CNhs13054 ctss	6.35	16.3
MCF7 breast cancer cell line response to EGF1, 05hr, biol rep1 : CNhs12431 ctss	6.35	12.21
locus coeruleus, adult, donor10252 : CNhs12322 ctss	6.35	17.72
Fibroblast - skin spinal muscular atrophy, donor1 (nuclear fraction) : CNhs12404 ctss	6.31	25.75
MCF7 breast cancer cell line response to HRG, 02hr00min, biol rep2 : CNhs12658 ctss	6.31	13.41
Skeletal Muscle Cells, donor3 : CNhs12040 ctss	6.29	24.27
Monocyte-derived macrophages response to udorn influenza infection, 07hr00min, donor4 (227 121:Ud 7h) : CNhs13641 ctss	6.26	25.05
CD8+ T Cells, donor1 : CNhs10854 ctss	6.25	32.86
CD8+ T Cells (pluriselect), donor090612, donation1 : CNhs12182 ctss	6.25	36.23
CD19+ B Cells (pluriselect), donor090309, donation3 : CNhs12181 ctss	6.23	50.7
ARPE-19 EMT induced with TGF-beta and TNF-alpha, 08hr00min, biol rep3 : CNhs14528 ctss	6.22	15.89
MCF7 breast cancer cell line response to HRG, 07hr, biol rep1 : CNhs12448 ctss	6.21	23.28
COBL-a rinderpest infection, 24hr, biol rep2 : CNhs14429 ctss	6.2	19.64
parietal cortex, adult, donor10258 : CNhs14226 ctss	6.17	15.78
CD8+ T Cells (pluriselect), donor090325, donation1 : CNhs12201 ctss	6.17	35.39
iPS differentiation to neuron, down-syndrome donor C11-CCL54, day18, rep3 : CNhs14059 ctss	6.17	17.58
ARPE-19 EMT induced with TGF-beta and TNF-alpha, 00hr15min, biol rep2 : CNhs14467 ctss	6.16	13.69
Skeletal Muscle Cells, donor2 : CNhs11983 ctss	6.16	24.63
Clontech Human Universal Reference Total RNA, pool1 : CNhs10608 ctss	6.16	20.89
Fibroblast - Villous Mesenchymal, donor2 : CNhs12099 ctss	6.12	20.41
MCF7 breast cancer cell line response to EGF1, 01hr20min, biol rep3 : CNhs12742 ctss	6.12	18.01
COBL-a rinderpest infection, 12hr, biol rep2 : CNhs14426 ctss	6.11	20.26
Natural Killer Cells, donor1 : CNhs10859 ctss	6.11	30.74
iPS differentiation to neuron, down-syndrome donor C11-CCL54, day12, rep1 : CNhs13832 ctss	6.1	11.25
merkel cell carcinoma cell line:MKL-1 : CNhs12838 ctss	6.09	22.95
Saos-2 osteosarcoma treated with ascorbic acid and BGP to induce calcification, day14, biol rep2 (A2 T15) : CNhs12953 ctss	6.07	8.5
iPS differentiation to neuron, down-syndrome donor C11-CCL54, day18, rep1 : CNhs13833 ctss	6.05	12.81
CD8+ T Cells (pluriselect), donor090309, donation1 : CNhs12176 ctss	6.05	43.01
Peripheral Blood Mononuclear Cells, donor2 : CNhs11958 ctss	6.04	19.2
K562 erythroblastic leukemia response to hemin, day03, biol rep2 : CNhs12701 ctss	6.03	66.34
iPS differentiation to neuron, control donor C11-CRL2429, day18, rep2 : CNhs13825 ctss	6.02	17.32
MCF7 breast cancer cell line response to EGF1, 02hr00min, biol rep2 : CNhs12483 ctss	6.01	21.04
Myoblast differentiation to myotubes, day04, Duchenne Muscular Dystrophy donor1 : CNhs14590 ctss	6.01	16.93
K562 erythroblastic leukemia response to hemin, 01hr40min, biol rep1 : CNhs12464 ctss	6.01	51.04
vagina, adult : CNhs12854 ctss	5.99	12.65
MCF7 breast cancer cell line response to HRG, 00hr45min, biol rep2 : CNhs12654 ctss	5.99	21.56
throat, adult : CNhs12858 ctss	5.97	19.4
iPS differentiation to neuron, down-syndrome donor C11-CCL54, day18, rep2 : CNhs13846 ctss	5.95	14.88
large cell non-keratinizing squamous carcinoma cell line:SKG-II-SF : CNhs11825 ctss	5.95	7.87
substantia nigra, newborn, donor10223 : CNhs14076 ctss	5.94	18.56
COBL-a rinderpest(-C) infection, 24hr, biol rep3 : CNhs14443 ctss	5.93	15.82
adipose, donor3 : CNhs13974 ctss	5.92	13.2
ARPE-19 EMT induced with TGF-beta and TNF-alpha, 04hr00min, biol rep2 : CNhs14498 ctss	5.9	16.05
Myoblast differentiation to myotubes, day08, Duchenne Muscular Dystrophy donor1 : CNhs14592 ctss	5.89	13.4
HES3-GFP Embryonic Stem cells, cardiomyocytic induction, day08, biol rep1 : CNhs13660 ctss	5.86	20.84
iPS differentiation to neuron, control donor C11-CRL2429, day12, rep2 : CNhs13824 ctss	5.85	15.59
CD4+CD25+CD45RA+ naive regulatory T cells, donor3 : CNhs13513 ctss	5.84	58.45
acute myeloid leukemia (FAB M5) cell line:P31/FUJ : CNhs13051 ctss	5.84	15.8
MCF7 breast cancer cell line response to EGF1, 01hr40min, biol rep2 : CNhs12482 ctss	5.84	24.08
putamen, adult, donor10252 : CNhs13912 ctss	5.81	2.9
Myoblast differentiation to myotubes, day03, Duchenne Muscular Dystrophy donor2 : CNhs14599 ctss	5.8	7.98
argyrophil small cell carcinoma cell line:TC-YIK : CNhs11725 ctss	5.79	23.43
Peripheral Blood Mononuclear Cells, donor1 : CNhs10860 ctss	5.79	26.67
ARPE-19 EMT induced with TGF-beta and TNF-alpha, 04hr00min, biol rep3 : CNhs14499 ctss	5.78	13.1
MCF7 breast cancer cell line response to HRG, 03hr00min, biol rep3 : CNhs12762 ctss	5.78	16.86
K562 erythroblastic leukemia response to hemin, 12hr, biol rep3 : CNhs12800 ctss	5.75	31.63
MCF7 breast cancer cell line response to HRG, 02hr30min, biol rep1 : CNhs12442 ctss	5.74	21.9
mesenchymal stem cells (adipose derived), undifferentiated control, biol rep3 : CNhs13634 ctss	5.74	27.25
Myoblast differentiation to myotubes, day00, Duchenne Muscular Dystrophy donor2 : CNhs14596 ctss	5.73	4.92
medulla oblongata - adult, donor10196 : CNhs13800 ctss	5.73	17.78
MCF7 breast cancer cell line response to HRG, 05hr, biol rep3 : CNhs12765 ctss	5.73	18.35
MCF7 breast cancer cell line response to HRG, 08hr, biol rep3 : CNhs12768 ctss	5.71	22.83
CD8+ T Cells (pluriselect), donor090309, donation3 : CNhs12180 ctss	5.7	39.92
mesenchymal stem cells (adipose derived), adipogenic induction, day08, biol rep3 : CNhs13627 ctss	5.69	17.88
MCF7 breast cancer cell line response to EGF1, 01hr20min, biol rep2 : CNhs12480 ctss	5.69	19.9
cord blood derived cell line:COBL-a 24h infection : CNhs11050 ctss	5.68	19.28
CD8+ T Cells (pluriselect), donor090612, donation2 : CNhs12184 ctss	5.68	38.59
gastrointestinal carcinoma cell line:ECC12 : CNhs11738 ctss	5.66	18.19
locus coeruleus, newborn, donor10223 : CNhs14080 ctss	5.66	15.77
thyroid, fetal, donor1 : CNhs11769 ctss	5.66	28.9
tonsil, adult, pool1 : CNhs10654 ctss	5.66	30.51
thalamus, adult, donor10258, tech rep1 : CNhs14223 ctss	5.65	24
293SLAM rinderpest infection, 12hr, biol rep1 : CNhs14413 ctss	5.6	23.52
salivary gland, adult, pool1 : CNhs11677 ctss	5.59	33.99
caudate nucleus, newborn, donor10223 : CNhs14071 ctss	5.59	12.92
K562 erythroblastic leukemia response to hemin, 00hr45min, biol rep1 : CNhs12461 ctss	5.59	24.2
HES3-GFP Embryonic Stem cells, cardiomyocytic induction, day10, biol rep1 : CNhs13662 ctss	5.57	15.12
Myoblast differentiation to myotubes, day01, Duchenne Muscular Dystrophy donor2 : CNhs14597 ctss	5.57	6.26
ARPE-19 EMT induced with TGF-beta and TNF-alpha, 02hr00min, biol rep3 : CNhs14487 ctss	5.57	11.13
Myoblast differentiation to myotubes, day10, control donor2 : CNhs14575 ctss	5.55	13.89
Whole blood (ribopure), donor090612, donation3 : CNhs11949 ctss	5.55	24.59
appendix, adult : CNhs12842 ctss	5.53	22.93
K562 erythroblastic leukemia response to hemin, 01hr00min, biol rep2 : CNhs12689 ctss	5.52	44.17
ARPE-19 EMT induced with TGF-beta and TNF-alpha, 01hr00min, biol rep3 : CNhs14477 ctss	5.51	11.81
MCF7 breast cancer cell line response to EGF1, 01hr00min, biol rep2 : CNhs12479 ctss	5.51	14.68
heart - pulmonic valve, adult : CNhs12856 ctss	5.5	13.52
mesenchymal stem cells (adipose derived), adipogenic induction, day02, biol rep2 : CNhs13620 ctss	5.49	7.99
MCF7 breast cancer cell line response to HRG, 00hr30min, biol rep2 : CNhs12653 ctss	5.48	28.78
squamous cell carcinoma cell line:JHUS-nk1 : CNhs11749 ctss	5.48	12.78
hippocampus, newborn, donor10223 : CNhs14081 ctss	5.47	8.42
iPS differentiation to neuron, down-syndrome donor C18-CCL54, day12, rep2 : CNhs14062 ctss	5.47	16.1
parietal lobe - adult, donor10196 : CNhs13797 ctss	5.47	17.18
MCF7 breast cancer cell line response to HRG, 01hr40min, biol rep2 : CNhs12657 ctss	5.47	15.48
MCF7 breast cancer cell line response to HRG, 01hr20min, biol rep3 : CNhs12758 ctss	5.46	21.11
penis, adult : CNhs12850 ctss	5.46	17.86
Peripheral Blood Mononuclear Cells, donor3 : CNhs12002 ctss	5.44	25.29
neuroectodermal tumor cell line:TASK1 : CNhs11866 ctss	5.43	26.48
parietal lobe, newborn, donor10223 : CNhs14074 ctss	5.43	11.58
Corneal Epithelial Cells, donor2 : CNhs12094 ctss	5.41	24.35
signet ring carcinoma cell line:Kato III : CNhs10753 ctss	5.4	26.3
oral squamous cell carcinoma cell line:Ca9-22 : CNhs10752 ctss	5.4	11.19
iPS differentiation to neuron, down-syndrome donor C18-CCL54, day06, rep3 : CNhs14064 ctss	5.4	15.76
smooth muscle, adult, pool1 : CNhs11755 ctss	5.39	18.39
lung, right lower lobe, adult, donor1 : CNhs11786 ctss	5.39	18.64
Saos-2 osteosarcoma treated with ascorbic acid and BGP to induce calcification, day28, biol rep3 (A3 T17) : CNhs12892 ctss	5.37	5.86
Myoblast differentiation to myotubes, day06, control donor3 : CNhs14582 ctss	5.36	17.86
ARPE-19 EMT induced with TGF-beta and TNF-alpha, 00hr00min, biol rep3 : CNhs14465 ctss	5.36	11.9
iPS differentiation to neuron, down-syndrome donor C11-CCL54, day12, rep2 : CNhs13845 ctss	5.36	15.47
Whole blood (ribopure), donor090325, donation2 : CNhs11076 ctss	5.35	26.33
iPS differentiation to neuron, control donor C32-CRL1502, day12, rep3 : CNhs14054 ctss	5.35	19.14
293SLAM rinderpest infection, 06hr, biol rep2 : CNhs14411 ctss	5.35	21.81
cord blood derived cell line:COBL-a 24h infection(-C) : CNhs11049 ctss	5.34	26.98
gall bladder, adult : CNhs12848 ctss	5.34	20.7
MCF7 breast cancer cell line response to HRG, 06hr, biol rep2 : CNhs12665 ctss	5.33	21.3
ARPE-19 EMT induced with TGF-beta and TNF-alpha, 00hr30min, biol rep2 : CNhs14470 ctss	5.32	10.44
testis, adult, pool1 : CNhs10632 ctss	5.3	8.64
liver, fetal, pool1 : CNhs11798 ctss	5.3	7.95
Adipocyte differentiation, day12, donor1 : CNhs13336 ctss	5.3	22.25
uterus, fetal, donor1 : CNhs11763 ctss	5.29	19.94
CD19+ B Cells (pluriselect), donor090612, donation2 : CNhs12185 ctss	5.29	50.24
CD34+ Progenitors, donor1 : CNhs13227 ctss	5.29	25.11
MCF7 breast cancer cell line response to HRG, 01hr40min, biol rep1 : CNhs12440 ctss	5.29	23.78
Aortic smooth muscle cell response to FGF2, 00hr15min, biol rep2 (LK5) : CNhs13359 ctss	5.28	17.61
293SLAM rinderpest infection, 00hr, biol rep1 : CNhs14406 ctss	5.28	21.12
H9 Embryoid body cells, melanocytic induction, day27, biol rep1 (H9EB-1 d27) : CNhs12902 ctss	5.28	14.07
iPS differentiation to neuron, down-syndrome donor C18-CCL54, day18, rep3 : CNhs14066 ctss	5.27	18.2
thyroid carcinoma cell line:TCO-1 : CNhs11872 ctss	5.27	15.59
NK T cell leukemia cell line:KHYG-1 : CNhs11867 ctss	5.27	11.1
ARPE-19 EMT induced with TGF-beta and TNF-alpha, 12hr00min, biol rep3 : CNhs14531 ctss	5.26	7.9
hereditary spherocytic anemia cell line:WIL2-NS : CNhs11891 ctss	5.25	10.16
MCF7 breast cancer cell line response to EGF1, 02hr30min, biol rep3 : CNhs12746 ctss	5.24	18.68
Myoblast differentiation to myotubes, day01, control donor1 : CNhs13848 ctss	5.24	11.07
mesenchymal stem cells (adipose derived), undifferentiated control, biol rep2 : CNhs13633 ctss	5.24	24.77
temporal lobe, fetal, donor1, tech rep1 : CNhs11772 ctss	5.24	17.89
iPS differentiation to neuron, down-syndrome donor C11-CCL54, day12, rep3 : CNhs14058 ctss	5.23	10.71
K562 erythroblastic leukemia response to hemin, day04, biol rep3 : CNhs12804 ctss	5.23	19.63
transitional-cell carcinoma cell line:JMSU1 : CNhs11261 ctss	5.23	19.96
H9 Embryoid body cells, melanocytic induction, day24, biol rep1 (H9EB-1 d24) : CNhs12901 ctss	5.22	10.45
ARPE-19 EMT induced with TGF-beta and TNF-alpha, 00hr00min, biol rep1 : CNhs14463 ctss	5.22	13.15
CD4+CD25-CD45RA+ naive conventional T cells expanded, donor1 : CNhs13202 ctss	5.22	33.62
medulla oblongata, adult, pool1 : CNhs10645 ctss	5.22	24.96
HES3-GFP Embryonic Stem cells, cardiomyocytic induction, day08, biol rep3 : CNhs13732 ctss	5.21	18.96
MCF7 breast cancer cell line response to HRG, 07hr, biol rep3 : CNhs12767 ctss	5.2	19.05
Myoblast differentiation to myotubes, day12, control donor2 : CNhs14576 ctss	5.19	18.17
ARPE-19 EMT induced with TGF-beta and TNF-alpha, 02hr00min, biol rep1 : CNhs14485 ctss	5.19	12.25
MCF7 breast cancer cell line response to HRG, 02hr30min, biol rep3 : CNhs12761 ctss	5.19	18.01
epitheloid carcinoma cell line: HelaS3 ENCODE, biol rep2 : CNhs12326 ctss	5.19	12.57
teratocarcinoma cell line:PA-1 : CNhs11890 ctss	5.17	10.6
Fibroblast - Aortic Adventitial, donor3 (nuclear fraction) : CNhs12400 ctss	5.16	30.4
tongue epidermis (fungiform papillae), donor1 : CNhs13460 ctss	5.16	12.9
Fibroblast - skin normal, donor1 (nuclear fraction) : CNhs12403 ctss	5.15	22.67
Whole blood (ribopure), donor090309, donation3 : CNhs11948 ctss	5.13	21.65
K562 erythroblastic leukemia response to hemin, day03, biol rep3 : CNhs12803 ctss	5.12	30.71
MCF7 breast cancer cell line response to EGF1, 02hr00min, biol rep3 : CNhs12744 ctss	5.11	19.6
MCF7 breast cancer cell line response to EGF1, 00hr45min, biol rep2 : CNhs12478 ctss	5.11	13.93
Neurons, donor3 : CNhs13815 ctss	5.1	16.59
seminal vesicle, adult : CNhs12851 ctss	5.08	26.25
H1 embryonic stem cells differentiation to CD34+ HSC, day00, biol rep3 : CNhs13964 ctss	5.08	16.22
Hepatocyte, donor1 : CNhs12340 ctss	5.07	26.62
squamous cell lung carcinoma cell line:EBC-1 : CNhs11273 ctss	5.06	19.82
putamen, adult, donor10258, tech rep2 : CNhs14618 ctss	5.05	16.77
ARPE-19 EMT induced with TGF-beta and TNF-alpha, 60hr00min, biol rep2 : CNhs14542 ctss	5.05	9.64
mesodermal tumor cell line:HIRS-BM : CNhs12191 ctss	5.05	7.57
mesenchymal stem cells (adipose derived), adipogenic induction, day04, biol rep1 : CNhs13622 ctss	5.04	15.11
vein, adult : CNhs12844 ctss	5.03	27.37
MCF7 breast cancer cell line response to EGF1, 03hr00min, biol rep2 : CNhs12485 ctss	5.03	15.09
ARPE-19 EMT induced with TGF-beta and TNF-alpha, 00hr00min, biol rep2 : CNhs14464 ctss	5.02	8.16
acute myeloid leukemia (FAB M4) cell line:FKH-1 : CNhs13503 ctss	5.01	22.56
K562 erythroblastic leukemia response to hemin, 01hr20min, biol rep3 : CNhs12791 ctss	5.01	32.55
tongue, adult : CNhs12853 ctss	5.01	13.93
mycosis fungoides, T cell lymphoma cell line:HuT 102 TIB-162 : CNhs11858 ctss	5	9.6
Placental Epithelial Cells, donor2 : CNhs11386 ctss	4.99	26.63
eye, fetal, donor1 : CNhs11762 ctss	4.97	14.91
Fibroblast - skin spinal muscular atrophy, donor3 (nuclear fraction) : CNhs12398 ctss	4.97	25.21
Ewing's sarcoma cell line:Hs 863.T : CNhs11836 ctss	4.97	5.47
fibrous histiocytoma cell line:GCT TIB-223 : CNhs11842 ctss	4.97	9.54
ARPE-19 EMT induced with TGF-beta and TNF-alpha, 00hr45min, biol rep3 : CNhs14474 ctss	4.96	7.43
H9 Embryoid body cells, melanocytic induction, day24, biol rep3 (H9EB-3 d24) : CNhs12916 ctss	4.95	10.85
CD4+CD25+CD45RA- memory regulatory T cells expanded, donor3 : CNhs13812 ctss	4.94	19.51
spinal cord, newborn, donor10223 : CNhs14077 ctss	4.93	19.39
ARPE-19 EMT induced with TGF-beta and TNF-alpha, 24hr00min, biol rep1 : CNhs14535 ctss	4.93	6.02
cerebrospinal fluid, donor2 : CNhs13437 ctss	4.93	9.85
CD8+ T Cells (pluriselect), donor090612, donation3 : CNhs12187 ctss	4.93	41.06
HES3-GFP Embryonic Stem cells, cardiomyocytic induction, day05, biol rep1 : CNhs13657 ctss	4.92	18.05
acute myeloid leukemia (FAB M6) cell line:F-36E : CNhs13060 ctss	4.92	12.31
small cell cervical cancer cell line:HCSC-1 : CNhs11885 ctss	4.91	18.01
thymus, adult, pool1 : CNhs10633 ctss	4.91	28.29
cervical cancer cell line:D98-AH2 : CNhs11288 ctss	4.9	11.98
B lymphoblastoid cell line: GM12878 ENCODE, biol rep1 : CNhs12331 ctss	4.89	9.78
medulla oblongata, newborn, donor10223 : CNhs14079 ctss	4.89	15.37
colon, fetal, donor1 : CNhs11780 ctss	4.89	15.28
MCF7 breast cancer cell line response to EGF1, 02hr30min, biol rep1 : CNhs12427 ctss	4.87	8.11
K562 erythroblastic leukemia response to hemin, 00hr45min, biol rep3 : CNhs12789 ctss	4.86	25.54
Whole blood (ribopure), donor090612, donation2 : CNhs11673 ctss	4.86	28.08
hIPS, biol rep3 : CNhs14216 ctss	4.86	17.49
epitheloid carcinoma cell line: HelaS3 ENCODE, biol rep3 : CNhs12327 ctss	4.84	11.5
HES3-GFP Embryonic Stem cells, cardiomyocytic induction, day04, biol rep2 : CNhs13716 ctss	4.83	13.73
Dendritic Cells - monocyte immature derived, donor2 : CNhs12195 ctss	4.82	14.45
HES3-GFP Embryonic Stem cells, cardiomyocytic induction, day02, biol rep3 : CNhs13726 ctss	4.81	11.22
hepatocellular carcinoma cell line: HepG2 ENCODE, biol rep1 : CNhs12328 ctss	4.81	7.8
Small Airway Epithelial Cells donor2 (nuclear fraction) : CNhs14565 ctss	4.8	52.85
Pericytes, donor2 : CNhs12079 ctss	4.8	12.7
B lymphoblastoid cell line: GM12878 ENCODE, biol rep3 : CNhs12333 ctss	4.8	11.57
MCF7 breast cancer cell line response to HRG, 00hr15min, biol rep2 : CNhs12652 ctss	4.8	24.67
adult T-cell leukemia cell line:ATN-1 : CNhs10738 ctss	4.79	8.02
Bronchial Epithelial Cell, donor2 : CNhs12085 ctss	4.79	17.95
CD14+ Monocytes, donor3 : CNhs11997 ctss	4.77	21.27
heart, fetal, pool1 : CNhs10653 ctss	4.77	15.86
ARPE-19 EMT induced with TGF-beta and TNF-alpha, 03hr00min, biol rep2 : CNhs14492 ctss	4.75	14.59
ARPE-19 EMT induced with TGF-beta and TNF-alpha, 05hr00min, biol rep2 : CNhs14501 ctss	4.75	13.19
Myoblast differentiation to myotubes, day10, Duchenne Muscular Dystrophy donor3 : CNhs14612 ctss	4.75	17.9
ARPE-19 EMT induced with TGF-beta and TNF-alpha, 08hr00min, biol rep2 : CNhs14527 ctss	4.74	13.74
K562 erythroblastic leukemia response to hemin, 03hr30min, biol rep3 : CNhs12797 ctss	4.73	47.99
Hepatocyte, donor3 : CNhs12626 ctss	4.73	18.31
MCF7 breast cancer cell line response to HRG, 05hr, biol rep2 : CNhs12664 ctss	4.72	14.7
heart, adult, diseased, donor1 : CNhs11758 ctss	4.72	11.59
iPS differentiation to neuron, control donor C11-CRL2429, day06, rep3 : CNhs14050 ctss	4.72	14.71
somatostatinoma cell line:QGP-1 : CNhs11869 ctss	4.71	13.43
CD4+CD25-CD45RA- memory conventional T cells expanded, donor2 : CNhs13920 ctss	4.71	22.28
gastric cancer cell line:AZ521 : CNhs11286 ctss	4.7	12.26
iPS differentiation to neuron, down-syndrome donor C18-CCL54, day06, rep2 : CNhs14061 ctss	4.7	18.78
CD19+ B Cells (pluriselect), donor090325, donation1 : CNhs12531 ctss	4.69	28.16
Aortic smooth muscle cell response to FGF2, 03hr, biol rep1 (LK19) : CNhs13345 ctss	4.69	3.13
pancreas, adult, donor1 : CNhs11756 ctss	4.69	32.82
K562 erythroblastic leukemia response to hemin, day02, biol rep1 : CNhs12472 ctss	4.69	28.13
H9 Embryoid body cells, melanocytic induction, day06, biol rep1 (H9EB-1 d6) : CNhs12896 ctss	4.69	10.2
olfactory region, adult : CNhs12611 ctss	4.68	14.53
ARPE-19 EMT induced with TGF-beta and TNF-alpha, 01hr20min, biol rep2 : CNhs14479 ctss	4.67	9.11
ARPE-19 EMT induced with TGF-beta and TNF-alpha, 02hr00min, biol rep2 : CNhs14486 ctss	4.67	7.78
H1 embryonic stem cells differentiation to CD34+ HSC, day00, biol rep1 : CNhs14067 ctss	4.67	18
Myoblast differentiation to myotubes, day06, control donor1 : CNhs13852 ctss	4.66	3.89
Esophageal Epithelial Cells, donor2 : CNhs12083 ctss	4.65	9.31
myeloma cell line:PCM6 : CNhs11258 ctss	4.65	9.3
spinal cord, fetal, donor1 : CNhs11764 ctss	4.65	16.06
iPS differentiation to neuron, control donor C11-CRL2429, day06, rep1 : CNhs14046 ctss	4.64	18.09
CD4+CD25+CD45RA+ naive regulatory T cells expanded, donor3 : CNhs13919 ctss	4.64	29.31
MCF7 breast cancer cell line response to EGF1, 00hr30min, biol rep3 : CNhs12738 ctss	4.62	22.88
CD4+CD25+CD45RA- memory regulatory T cells expanded, donor2 : CNhs13811 ctss	4.61	22.54
biphenotypic B myelomonocytic leukemia cell line:MV-4-11 : CNhs11845 ctss	4.6	16.37
iPS differentiation to neuron, down-syndrome donor C18-CCL54, day18, rep1 : CNhs13838 ctss	4.6	22.98
Multipotent Cord Blood Unrestricted Somatic Stem Cells, donor2 : CNhs12105 ctss	4.59	6.89
Whole blood (ribopure), donor090309, donation2 : CNhs11671 ctss	4.59	27.53
squamous cell carcinoma cell line:T3M-5 : CNhs11739 ctss	4.59	9.88
MCF7 breast cancer cell line response to EGF1, 02hr00min, biol rep1 : CNhs12426 ctss	4.59	13.19
choriocarcinoma cell line:BeWo : CNhs10740 ctss	4.58	15.53
COBL-a rinderpest infection, 48hr, biol rep3 : CNhs14434 ctss	4.58	11.44
Olfactory epithelial cells, donor1 : CNhs13816 ctss	4.58	9.36
frontal lobe, adult, pool1 : CNhs10647 ctss	4.56	19.94
Aortic smooth muscle cell response to IL1b, 03hr, biol rep1 (LK49) : CNhs13355 ctss	4.55	10.25
Renal Glomerular Endothelial Cells, donor1 : CNhs12074 ctss	4.55	13.65
iPS differentiation to neuron, down-syndrome donor C18-CCL54, day06, rep1 : CNhs13836 ctss	4.55	14.84
iPS differentiation to neuron, control donor C32-CRL1502, day18, rep1 : CNhs13829 ctss	4.55	14.25
hippocampus, adult, donor10258 : CNhs14227 ctss	4.54	19.67
Whole blood (ribopure), donor090612, donation1 : CNhs11672 ctss	4.54	29.83
Myoblast differentiation to myotubes, day02, Duchenne Muscular Dystrophy donor1 : CNhs14588 ctss	4.53	11.78
Fibroblast - skin spinal muscular atrophy, donor2 : CNhs11911 ctss	4.53	11.8
H9 Embryoid body cells, melanocytic induction, day18, biol rep2 (H9EB-2 d18) : CNhs12832 ctss	4.52	11.91
H9 Embryoid body cells, melanocytic induction, day12, biol rep2 (H9EB-2 d12) : CNhs12830 ctss	4.51	12.25
ARPE-19 EMT induced with TGF-beta and TNF-alpha, 01hr40min, biol rep2 : CNhs14483 ctss	4.49	8.71
bile duct carcinoma cell line:TFK-1 : CNhs11265 ctss	4.48	15.04
COBL-a rinderpest(-C) infection, 48hr, biol rep3 : CNhs14446 ctss	4.47	13.42
HES3-GFP Embryonic Stem cells, cardiomyocytic induction, day07, biol rep1 : CNhs13659 ctss	4.46	0
Preadipocyte - perirenal, donor1 : CNhs12065 ctss	4.45	13.36
iPS differentiation to neuron, down-syndrome donor C11-CCL54, day06, rep2 : CNhs13844 ctss	4.45	13.34
H9 Embryoid body cells, melanocytic induction, day41, biol rep3 (H9EB-3 d41) : CNhs12950 ctss	4.44	21.99
CD4+CD25-CD45RA+ naive conventional T cells expanded, donor2 : CNhs13813 ctss	4.44	24.67
Saos-2 osteosarcoma treated with ascorbic acid and BGP to induce calcification, 00hr45min, biol rep1 (A1 T3) : CNhs12383 ctss	4.42	5.59
papillary adenocarcinoma cell line:8505C : CNhs11716 ctss	4.42	14.25
Smooth Muscle Cells - Subclavian Artery, donor1 : CNhs11090 ctss	4.41	20.4
mesenchymal stem cells (adipose derived), adipogenic induction, 02hr30min, biol rep1 : CNhs13606 ctss	4.41	11.76
ARPE-19 EMT induced with TGF-beta and TNF-alpha, 02hr30min, biol rep2 : CNhs14489 ctss	4.41	7.64
putamen, adult, donor10196 : CNhs12324 ctss	4.4	13.98
iPS differentiation to neuron, down-syndrome donor C11-CCL54, day06, rep3 : CNhs14057 ctss	4.4	15.63
Schwann Cells, donor1 : CNhs12073 ctss	4.39	19.39
Trabecular Meshwork Cells, donor2 : CNhs12097 ctss	4.39	30.76
Chondrocyte - re diff, donor3 : CNhs12021 ctss	4.38	16.06
COBL-a rinderpest infection, 48hr, biol rep1 : CNhs14431 ctss	4.35	10.57
HES3-GFP Embryonic Stem cells, cardiomyocytic induction, day05, biol rep3 : CNhs13729 ctss	4.34	11.48
COBL-a rinderpest(-C) infection, 24hr, biol rep2 : CNhs14442 ctss	4.34	18.8
spleen, fetal, pool1 : CNhs10651 ctss	4.32	23.91
cervix, adult, pool1 : CNhs10618 ctss	4.31	19.47
liposarcoma cell line:SW 872 : CNhs11851 ctss	4.31	7.93
ductal cell carcinoma cell line:KLM-1 : CNhs11100 ctss	4.3	20.54
granulosa cell tumor cell line:KGN : CNhs11740 ctss	4.3	13.32
optic nerve, donor1 : CNhs13449 ctss	4.28	15.7
CD14-CD16+ Monocytes, donor1 : CNhs13229 ctss	4.28	25.65
ARPE-19 EMT induced with TGF-beta and TNF-alpha, 01hr00min, biol rep1 : CNhs14475 ctss	4.27	9.6
Smooth muscle cells - airway, control, donor2 : CNhs14191 ctss	4.26	4.87
H9 Embryoid body cells, melanocytic induction, day24, biol rep2 (H9EB-2 d24) : CNhs12834 ctss	4.26	14.21
acute myeloid leukemia (FAB M5) cell line:NOMO-1 : CNhs13050 ctss	4.26	20.87
Saos-2 osteosarcoma treated with ascorbic acid and BGP to induce calcification, 01hr40min, biol rep2 (A2 T6) : CNhs12866 ctss	4.26	6.12
bronchogenic carcinoma cell line:ChaGo-K-1 : CNhs11841 ctss	4.25	10.4
gamma delta positive T cells, donor1 : CNhs13914 ctss	4.25	32.73
K562 erythroblastic leukemia response to hemin, day02, biol rep2 : CNhs12700 ctss	4.25	46.79
occipital cortex - adult, donor10196 : CNhs13798 ctss	4.25	12.75
MCF7 breast cancer cell line response to HRG, 01hr00min, biol rep2 : CNhs12655 ctss	4.23	28.21
lung adenocarcinoma cell line:PC-14 : CNhs10726 ctss	4.23	16.21
mesenchymal stem cells (adipose derived), adipogenic induction, day08, biol rep1 : CNhs13625 ctss	4.22	15.69
Aortic smooth muscle cell response to IL1b, 03hr, biol rep3 (LK51) : CNhs13583 ctss	4.22	16.88
ARPE-19 EMT induced with TGF-beta and TNF-alpha, 02hr30min, biol rep3 : CNhs14490 ctss	4.22	13.35
COBL-a rinderpest(-C) infection, 06hr, biol rep2 : CNhs14436 ctss	4.2	27.33
adipose, donor2 : CNhs13973 ctss	4.2	12.19
Fibroblast - skin dystrophia myotonica, donor3 (nuclear fraction) : CNhs12399 ctss	4.2	21.91
COBL-a rinderpest infection, 06hr, biol rep1 : CNhs14422 ctss	4.2	33.92
Monocyte-derived macrophages response to LPS, 01hr00min, donor3 (t5 Subject3) : CNhs13178 ctss	4.19	12.58
CD4+CD25-CD45RA- memory conventional T cells expanded, donor1 : CNhs13215 ctss	4.19	23.57
K562 erythroblastic leukemia response to hemin, 02hr30min, biol rep1 : CNhs12465 ctss	4.19	25.15
insula, adult, pool1 : CNhs10646 ctss	4.19	19.2
adrenal gland, adult, pool1 : CNhs11793 ctss	4.19	20.93
breast carcinoma cell line:MCF7 : CNhs11943 ctss	4.17	8.85
iPS differentiation to neuron, control donor C32-CRL1502, day00, rep2 : CNhs13839 ctss	4.15	14.12
mesenchymal stem cells (adipose derived), adipogenic induction, day14, biol rep3 : CNhs13632 ctss	4.15	15.57
iPS differentiation to neuron, down-syndrome donor C11-CCL54, day06, rep1 : CNhs13831 ctss	4.14	14.36
HES3-GFP Embryonic Stem cells, cardiomyocytic induction, day10, biol rep2 : CNhs13722 ctss	4.14	13.04
acute lymphoblastic leukemia (T-ALL) cell line:HPB-ALL : CNhs10746 ctss	4.13	21.84
ARPE-19 EMT induced with TGF-beta and TNF-alpha, 00hr45min, biol rep2 : CNhs14473 ctss	4.11	9.16
hepatocellular carcinoma cell line: HepG2 ENCODE, biol rep3 : CNhs12330 ctss	4.11	9.64
tongue, fetal, donor1 : CNhs11768 ctss	4.11	12.32
ARPE-19 EMT induced with TGF-beta and TNF-alpha, 01hr20min, biol rep3 : CNhs14480 ctss	4.1	11.1
mesenchymal stem cells (adipose derived), adipogenic induction, day01, biol rep2 : CNhs13616 ctss	4.1	7.52
HES3-GFP Embryonic Stem cells, cardiomyocytic induction, day09, biol rep1 : CNhs13661 ctss	4.1	8.19
neuroblastoma cell line:CHP-134 : CNhs11276 ctss	4.09	23.15
chronic lymphocytic leukemia (T-CLL) cell line:SKW-3 : CNhs11714 ctss	4.09	25.55
occipital pole, adult, pool1 : CNhs10643 ctss	4.08	22.61
H9 Embryoid body cells, melanocytic induction, day09, biol rep1 (H9EB-1 d9) : CNhs12897 ctss	4.07	13.57
mesenchymal stem cells (adipose derived), adipogenic induction, day02, biol rep1 : CNhs13619 ctss	4.06	6.1
substantia nigra, adult, donor10258 : CNhs14224 ctss	4.06	20.29
Myoblast differentiation to myotubes, day08, Duchenne Muscular Dystrophy donor2 : CNhs14602 ctss	4.04	10.1
Monocyte-derived macrophages response to mock influenza infection, 24hr00min, donor4 (227 121:MI 24h) : CNhs13644 ctss	4.04	13.32
oral squamous cell carcinoma cell line:HSC-3 : CNhs11717 ctss	4.04	13.21
plasma cell leukemia cell line:ARH-77 : CNhs12807 ctss	4.03	9.68
MCF7 breast cancer cell line response to HRG, 02hr00min, biol rep3 : CNhs12760 ctss	4.02	13.51
HES3-GFP Embryonic Stem cells, cardiomyocytic induction, day00, biol rep3 (UH-3) : CNhs13738 ctss	4.01	12.41
large cell lung carcinoma cell line:IA-LM : CNhs11277 ctss	4.01	41.08
postcentral gyrus, adult, pool1 : CNhs10638 ctss	4.01	18.88
CD14+ Monocytes, donor2 : CNhs11954 ctss	4.01	19.25
Monocyte-derived macrophages response to LPS, 00hr00min, donor3 (t1 Subject3) : CNhs13174 ctss	4.01	13.12
H9 Embryoid body cells, melanocytic induction, day30, biol rep3 (H9EB-3 d30) : CNhs12918 ctss	4.01	15.75
Monocyte-derived macrophages response to LPS, 01hr20min, donor3 (t6 Subject3) : CNhs13179 ctss	4	6
parietal lobe, adult, pool1 : CNhs10641 ctss	4	18.96
heart, adult, diseased post-infarction, donor1 : CNhs11757 ctss	3.99	10.38
duodenum, fetal, donor1, tech rep2 : CNhs12997 ctss	3.99	17.42
Aortic smooth muscle cell response to IL1b, 01hr, biol rep3 (LK45) : CNhs13581 ctss	3.99	11.97
astrocytoma cell line:TM-31 : CNhs10742 ctss	3.99	18
iPS differentiation to neuron, control donor C32-CRL1502, day12, rep1 : CNhs13828 ctss	3.98	13.68
Lymphatic Endothelial cells response to VEGFC, 08hr, biol rep3 (MM XXII - 16) : CNhs13291 ctss	3.98	11.45
amygdala - adult, donor10196 : CNhs13793 ctss	3.98	8.95
amygdala, newborn, donor10223 : CNhs14078 ctss	3.98	11.56
H9 Embryoid body cells, melanocytic induction, day34, biol rep3 (H9EB-3 d34) : CNhs12919 ctss	3.97	13.9
cord blood derived cell line:COBL-a untreated : CNhs11045 ctss	3.97	18.69
ARPE-19 EMT induced with TGF-beta and TNF-alpha, 01hr20min, biol rep1 : CNhs14478 ctss	3.96	11.88
anaplastic large cell lymphoma cell line:Ki-JK : CNhs11881 ctss	3.96	16.32
hairy cell leukemia cell line:Mo : CNhs11843 ctss	3.94	14.46
B lymphoblastoid cell line: GM12878 ENCODE, biol rep2 : CNhs12332 ctss	3.94	10.26
embryonic kidney cell line: HEK293/SLAM untreated : CNhs11046 ctss	3.94	10.47
ARPE-19 EMT induced with TGF-beta and TNF-alpha, 03hr00min, biol rep3 : CNhs14493 ctss	3.94	13.59
Adipocyte differentiation, day08, donor2 : CNhs13411 ctss	3.94	8.27
Fibroblast - Gingival, donor10 (periodontitis) : CNhs14135 ctss	3.93	10.22
HES3-GFP Embryonic Stem cells, cardiomyocytic induction, day04, biol rep3 : CNhs13728 ctss	3.93	15.11
maxillary sinus tumor cell line:HSQ-89 : CNhs10732 ctss	3.93	16.65
small cell lung carcinoma cell line:DMS 144 : CNhs12808 ctss	3.92	18.55
ARPE-19 EMT induced with TGF-beta and TNF-alpha, 01hr40min, biol rep1 : CNhs14482 ctss	3.92	12.07
COBL-a rinderpest(-C) infection, 06hr, biol rep1 : CNhs14435 ctss	3.92	29.6
HES3-GFP Embryonic Stem cells, cardiomyocytic induction, day00, biol rep2 (UH-2) : CNhs13695 ctss	3.91	13.02
H9 Embryoid body cells, melanocytic induction, day09, biol rep2 (H9EB-2 d9) : CNhs12829 ctss	3.91	12.01
CD8+ T Cells (pluriselect), donor090309, donation2 : CNhs12178 ctss	3.91	40.37
acute lymphoblastic leukemia (B-ALL) cell line:BALL-1 : CNhs11251 ctss	3.9	15.24
Monocyte-derived macrophages response to LPS, 01hr40min, donor3 (t7 Subject3) : CNhs13180 ctss	3.89	3.89
Lymphatic Endothelial cells response to VEGFC, 06hr, biol rep3 (MM XXII - 14) : CNhs13289 ctss	3.89	12.51
adipose, donor1 : CNhs13972 ctss	3.88	19.72
H1 embryonic stem cells differentiation to CD34+ HSC, day09, biol rep3 : CNhs13971 ctss	3.88	22.38
temporal lobe, adult, pool1 : CNhs10637 ctss	3.88	19.85
K562 erythroblastic leukemia response to hemin, 02hr00min, biol rep3 : CNhs12794 ctss	3.86	32.45
Universal RNA - Human Normal Tissues Biochain, pool1 : CNhs10612 ctss	3.86	13.56
ARPE-19 EMT induced with TGF-beta and TNF-alpha, 02hr30min, biol rep1 : CNhs14488 ctss	3.86	10.19
dura mater, adult, donor1 : CNhs10648 ctss	3.85	15.16
Wilms' tumor cell line:HFWT : CNhs11728 ctss	3.85	11.55
iPS differentiation to neuron, control donor C32-CRL1502, day18, rep2 : CNhs13842 ctss	3.84	12.9
mesothelioma cell line:NCI-H28 : CNhs13061 ctss	3.84	11.27
granulocyte macrophage progenitor, donor1 : CNhs12519 ctss	3.83	22.99
Smooth muscle cells - airway, asthmatic, donor1 : CNhs14183 ctss	3.83	10.01
HES3-GFP Embryonic Stem cells, cardiomyocytic induction, day01, biol rep1 : CNhs13653 ctss	3.83	15.3
Intestinal epithelial cells (polarized), donor1 : CNhs10875 ctss	3.81	18.08
pons, adult, pool1 : CNhs10640 ctss	3.81	16.72
Saos-2 osteosarcoma treated with ascorbic acid and BGP to induce calcification, 02hr30min, biol rep3 (A3 T8) : CNhs12882 ctss	3.8	5.97
Aortic smooth muscle cell response to IL1b, 00hr00min, biol rep3 (LK33) : CNhs13577 ctss	3.79	11.37
carcinoid cell line:SK-PN-DW : CNhs11846 ctss	3.79	14.29
nucleus accumbens, adult, pool1 : CNhs10644 ctss	3.79	19.53
CD4+CD25+CD45RA- memory regulatory T cells expanded, donor1 : CNhs13204 ctss	3.79	22.73
medial frontal gyrus, adult, donor10258 : CNhs14221 ctss	3.79	10.49
CD14+ monocytes - mock treated, donor1 : CNhs13468 ctss	3.78	11.92
mesenchymal stem cells (adipose derived), adipogenic induction, day14, biol rep1 : CNhs13338 ctss	3.78	18.14
Saos-2 osteosarcoma treated with ascorbic acid and BGP to induce calcification, 01hr00min, biol rep3 (A3 T4) : CNhs12955 ctss	3.77	6.71
H9 Embryoid body cells, melanocytic induction, day18, biol rep3 (H9EB-3 d18) : CNhs12914 ctss	3.77	17.26
mesenchymal stem cells (adipose derived), adipogenic induction, day01, biol rep3 : CNhs13617 ctss	3.76	8.78
adrenal cortex adenocarcinoma cell line:SW-13 : CNhs11893 ctss	3.76	9.71
ARPE-19 EMT induced with TGF-beta and TNF-alpha, 03hr30min, biol rep2 : CNhs14495 ctss	3.75	13.13
squamous cell carcinoma cell line:EC-GI-10 : CNhs11252 ctss	3.75	8.03
K562 erythroblastic leukemia response to hemin, 03hr30min, biol rep1 : CNhs12467 ctss	3.75	47.49
Prostate Epithelial Cells (polarized), donor1 : CNhs10882 ctss	3.75	20.06
Lymphatic Endothelial cells response to VEGFC, 07hr, biol rep1 (MM XIX - 15) : CNhs13113 ctss	3.75	12.31
Fibroblast - Gingival, donor7 (aggressive periodontitis) : CNhs14130 ctss	3.74	22.99
ARPE-19 EMT induced with TGF-beta and TNF-alpha, 03hr30min, biol rep3 : CNhs14496 ctss	3.73	15.4
COBL-a rinderpest infection, 24hr, biol rep1 : CNhs14428 ctss	3.72	21.33
Saos-2 osteosarcoma treated with ascorbic acid and BGP to induce calcification, 01hr40min, biol rep3 (A3 T6) : CNhs12880 ctss	3.72	4.32
small intestine, fetal, donor1 : CNhs11773 ctss	3.72	14.42
MCF7 breast cancer cell line response to EGF1, 01hr40min, biol rep3 : CNhs12743 ctss	3.71	14.22
Adipocyte differentiation, day12, donor3 : CNhs13416 ctss	3.71	17.61
fibrosarcoma cell line:HT-1080 : CNhs11860 ctss	3.7	9.46
Monocyte-derived macrophages response to LPS, 02hr00min, donor3 (t8 Subject3) : CNhs13181 ctss	3.7	8.63
CD34+ stem cells - adult bone marrow derived, donor1, tech rep1 : CNhs12588 ctss	3.69	26.34
myxofibrosarcoma cell line:NMFH-1 : CNhs11821 ctss	3.68	11.6
COBL-a rinderpest infection, 48hr, biol rep2 : CNhs14432 ctss	3.68	12.27
testicular germ cell embryonal carcinoma cell line:ITO-II : CNhs11876 ctss	3.67	19.48
submaxillary gland, adult : CNhs12852 ctss	3.67	33.95
acute myeloid leukemia (FAB M7) cell line:M-MOK : CNhs13049 ctss	3.66	18.99
Adipocyte - subcutaneous, donor3 : CNhs12017 ctss	3.66	14.89
ARPE-19 EMT induced with TGF-beta and TNF-alpha, 00hr45min, biol rep1 : CNhs14472 ctss	3.65	7.99
CD14+ monocytes - treated with lipopolysaccharide, donor1 : CNhs13470 ctss	3.63	6.66
thyroid, adult, pool1 : CNhs10634 ctss	3.63	25.65
iPS differentiation to neuron, down-syndrome donor C18-CCL54, day00, rep2 : CNhs14060 ctss	3.62	13.5
H9 Embryoid body cells, melanocytic induction, day21, biol rep1 (H9EB-1 d21) : CNhs12900 ctss	3.62	11.47
Saos-2 osteosarcoma treated with ascorbic acid and BGP to induce calcification, 04hr, biol rep3 (A3 T10) : CNhs12884 ctss	3.62	5.98
Saos-2 osteosarcoma cell line, untreated control, day28, biol rep1 (B1 T17) : CNhs14194 ctss	3.62	3.62
medial temporal gyrus, newborn, donor10223 : CNhs14070 ctss	3.62	15.19
Lymphatic Endothelial cells response to VEGFC, 00hr00min, biol rep3 (MM XXII - 1 ) : CNhs13276 ctss	3.61	8.56
CD4+CD25+CD45RA+ naive regulatory T cells expanded, donor2 : CNhs13918 ctss	3.61	31.62
endometrial stromal sarcoma cell line:OMC-9 : CNhs11249 ctss	3.61	14.14
mesenchymal precursor cell - ovarian cancer left ovary, donor2 : CNhs13092 ctss	3.6	16.64
K562 erythroblastic leukemia response to hemin, 12hr, biol rep1 : CNhs12470 ctss	3.6	64.72
MCF7 breast cancer cell line response to EGF1, 08hr, biol rep1 : CNhs12565 ctss	3.59	12.57
Myoblast differentiation to myotubes, day08, control donor2 : CNhs14574 ctss	3.59	8.97
Fibroblast - skin dystrophia myotonica, donor1 (nuclear fraction) : CNhs12405 ctss	3.59	30.32
Saos-2 osteosarcoma treated with ascorbic acid and BGP to induce calcification, 01hr00min, biol rep1 (A1 T4) : CNhs12384 ctss	3.58	6.6
MCF7 breast cancer cell line response to EGF1, 00hr45min, biol rep3 : CNhs12739 ctss	3.58	18.9
mesenchymal stem cells (adipose derived), adipogenic induction, day12, biol rep1 : CNhs13628 ctss	3.58	14.84
epitheloid carcinoma cell line: HelaS3 ENCODE, biol rep1 : CNhs12325 ctss	3.58	11.71
H9 Embryonic Stem cells, biol rep3 (H9ES-3) : CNhs12837 ctss	3.58	11
Renal Glomerular Endothelial Cells, donor2 : CNhs12086 ctss	3.57	12.25
CD34+ stem cells - adult bone marrow derived, donor1, tech rep2 : CNhs12553 ctss	3.56	25.71
ARPE-19 EMT induced with TGF-beta and TNF-alpha, 01hr00min, biol rep2 : CNhs14476 ctss	3.56	8.45
mesenchymal stem cells (adipose derived), adipogenic induction, 02hr00min, biol rep1 : CNhs13603 ctss	3.55	8.29
Myoblast differentiation to myotubes, day04, control donor1 : CNhs13851 ctss	3.55	8.38
iPS differentiation to neuron, control donor C11-CRL2429, day00, rep2 : CNhs13822 ctss	3.54	12.06
Saos-2 osteosarcoma treated with ascorbic acid and BGP to induce calcification, 01hr00min, biol rep2 (A2 T4) : CNhs12863 ctss	3.52	6.01
peripheral neuroectodermal tumor cell line:KU-SN : CNhs11830 ctss	3.52	12.31
acute myeloid leukemia (FAB M6) cell line:F-36P : CNhs13505 ctss	3.52	17.58
Olfactory epithelial cells, donor4 : CNhs13819 ctss	3.51	7.73
iPS differentiation to neuron, control donor C32-CRL1502, day12, rep2 : CNhs13841 ctss	3.51	12.49
diencephalon, adult : CNhs12610 ctss	3.51	11.95
Renal Mesangial Cells, donor3 : CNhs12121 ctss	3.51	22.58
mesothelioma cell line:Mero-95 : CNhs13073 ctss	3.51	12.5
Nucleus Pulposus Cell, donor2 : CNhs12019 ctss	3.5	8.5
Aortic smooth muscle cell response to FGF2, 00hr15min, biol rep3 (LK6) : CNhs13568 ctss	3.49	10.48
Alveolar Epithelial Cells, donor2 : CNhs12084 ctss	3.49	23.03
HES3-GFP Embryonic Stem cells, cardiomyocytic induction, day12, biol rep2 : CNhs13724 ctss	3.48	14.51
HES3-GFP Embryonic Stem cells, cardiomyocytic induction, day01, biol rep2 : CNhs13712 ctss	3.48	12.76
skeletal muscle, fetal, donor1 : CNhs11776 ctss	3.48	19.72
Saos-2 osteosarcoma treated with ascorbic acid and BGP to induce calcification, 02hr00min, biol rep1 (A1 T7) : CNhs12388 ctss	3.48	3.48
hepatocellular carcinoma cell line: HepG2 ENCODE, biol rep2 : CNhs12329 ctss	3.46	8.32
prostate, adult, pool1 : CNhs10628 ctss	3.45	18.13
HES3-GFP Embryonic Stem cells, cardiomyocytic induction, day11, biol rep3 : CNhs13735 ctss	3.45	8.97
Saos-2 osteosarcoma treated with ascorbic acid and BGP to induce calcification, 00hr15min, biol rep3 (A3 T1) : CNhs12877 ctss	3.45	4.65
COBL-a rinderpest infection, 00hr, biol rep2 : CNhs14420 ctss	3.44	34.05
COBL-a rinderpest(-C) infection, 12hr, biol rep3 : CNhs14440 ctss	3.44	24.43
K562 erythroblastic leukemia response to hemin, 24hr, biol rep2 : CNhs12699 ctss	3.43	37.68
MCF7 breast cancer cell line response to HRG, 01hr20min, biol rep1 : CNhs12439 ctss	3.43	15.41
lung adenocarcinoma cell line:A549 : CNhs11275 ctss	3.42	12.15
bile duct carcinoma cell line:HuCCT1 : CNhs10750 ctss	3.41	19.14
hIPS +CCl2, biol rep3 : CNhs14219 ctss	3.41	11.94
ARPE-19 EMT induced with TGF-beta and TNF-alpha, 05hr00min, biol rep3 : CNhs14518 ctss	3.41	13.37
K562 erythroblastic leukemia response to hemin, 12hr, biol rep2 : CNhs12698 ctss	3.41	54.49
H9 Embryoid body cells, melanocytic induction, day15, biol rep2 (H9EB-2 d15) : CNhs12831 ctss	3.4	12.02
COBL-a rinderpest infection, 12hr, biol rep1 : CNhs14425 ctss	3.4	21.46
CD14+ monocytes - mock treated, donor2 : CNhs13484 ctss	3.4	10.58
skin, fetal, donor1 : CNhs11774 ctss	3.4	23.31
ARPE-19 EMT induced with TGF-beta and TNF-alpha, 05hr00min, biol rep1 : CNhs14500 ctss	3.4	13.59
CD14+ monocytes - mock treated, donor3 : CNhs13491 ctss	3.4	11.4
small cell lung carcinoma cell line:LK-2 : CNhs11285 ctss	3.39	16.38
HES3-GFP Embryonic Stem cells, cardiomyocytic induction, day11, biol rep2 : CNhs13723 ctss	3.38	10.62
Endothelial Cells - Umbilical vein, donor2 : CNhs11967 ctss	3.37	6.74
MCF7 breast cancer cell line response to EGF1, 00hr00min, biol rep1 : CNhs12564 ctss	3.36	20.17
Saos-2 osteosarcoma treated with ascorbic acid and BGP to induce calcification, day28, biol rep1 (A1 T17) : CNhs11919 ctss	3.36	8.59
HES3-GFP Embryonic Stem cells, cardiomyocytic induction, day03, biol rep2 : CNhs13715 ctss	3.35	13.41
H9 Embryoid body cells, melanocytic induction, day27, biol rep2 (H9EB-2 d27) : CNhs12835 ctss	3.35	13.8
H1 embryonic stem cells differentiation to CD34+ HSC, day03, biol rep3 : CNhs13968 ctss	3.35	12.41
Saos-2 osteosarcoma treated with ascorbic acid and BGP to induce calcification, 02hr00min, biol rep2 (A2 T7) : CNhs12867 ctss	3.34	6.68
Monocyte-derived macrophages response to LPS, 03hr30min, donor3 (t11 Subject3) : CNhs13184 ctss	3.34	3.34
Myoblast differentiation to myotubes, day04, control donor2 : CNhs14572 ctss	3.33	10.81
Ciliary Epithelial Cells, donor2 : CNhs11966 ctss	3.33	8.87
embryonic pancreas cell line:1B2C6 : CNhs11731 ctss	3.32	3.99
left ventricle, adult, donor1 : CNhs11789 ctss	3.31	6.62
embryonic pancreas cell line:1C3D3 : CNhs11732 ctss	3.31	7.28
CD14+CD16- Monocytes, donor2 : CNhs13216 ctss	3.3	21.93
Saos-2 osteosarcoma treated with ascorbic acid and BGP to induce calcification, 01hr20min, biol rep1 (A1 T5) : CNhs12386 ctss	3.3	4.7
Synoviocyte, donor3 : CNhs12050 ctss	3.29	14.49
ARPE-19 EMT induced with TGF-beta and TNF-alpha, 00hr15min, biol rep3 : CNhs14468 ctss	3.29	13.14
HES3-GFP Embryonic Stem cells, cardiomyocytic induction, day07, biol rep2 : CNhs13719 ctss	3.28	18.6
occipital lobe, adult, donor1 : CNhs11787 ctss	3.28	16
teratocarcinoma cell line:NCC-IT-A3 : CNhs11878 ctss	3.28	12.35
Myoblast differentiation to myotubes, day00, Duchenne Muscular Dystrophy donor3 : CNhs14605 ctss	3.28	12.33
Retinal Pigment Epithelial Cells, donor2 : CNhs12096 ctss	3.27	16.33
Astrocyte - cerebellum, donor2 : CNhs12081 ctss	3.26	20.81
Saos-2 osteosarcoma treated with ascorbic acid and BGP to induce calcification, 00hr45min, biol rep3 (A3 T3) : CNhs12878 ctss	3.25	4.7
brain, adult, pool1 : CNhs10617 ctss	3.25	11.32
iPS differentiation to neuron, down-syndrome donor C11-CCL54, day00, rep2 : CNhs13843 ctss	3.24	11.12
paracentral gyrus, adult, pool1 : CNhs10642 ctss	3.24	19.05
Lymphatic Endothelial cells response to VEGFC, 00hr00min, biol rep2 (MM XIV - 1) : CNhs13157 ctss	3.24	12.5
MCF7 breast cancer cell line response to HRG, 01hr00min, biol rep3 : CNhs12757 ctss	3.23	16.54
adipose tissue, adult, pool1 : CNhs10615 ctss	3.22	10.7
Hair Follicle Dermal Papilla Cells, donor2 : CNhs11979 ctss	3.22	14.15
Myoblast differentiation to myotubes, day10, control donor1 : CNhs13854 ctss	3.21	6.1
mesothelioma cell line:NCI-H2452 : CNhs13064 ctss	3.21	11.49
adipose, donor4 : CNhs13975 ctss	3.21	12.2
sacrococcigeal teratoma cell line:HTST : CNhs11829 ctss	3.21	5.61
splenic lymphoma with villous lymphocytes cell line:SLVL : CNhs10741 ctss	3.2	22.69
placenta, adult, pool1 : CNhs10627 ctss	3.19	16.32
CD14-CD16+ Monocytes, donor2 : CNhs13207 ctss	3.18	25.66
COBL-a rinderpest infection, 00hr, biol rep3 : CNhs14421 ctss	3.17	30.33
H9 Embryoid body cells, melanocytic induction, day21, biol rep2 (H9EB-2 d21) : CNhs12833 ctss	3.17	15.83
Lymphatic Endothelial cells response to VEGFC, 00hr15min, biol rep2 (MM XIV - 2) : CNhs13158 ctss	3.17	8.44
bone marrow, adult : CNhs12845 ctss	3.15	11.35
lung, fetal, donor1 : CNhs11680 ctss	3.14	18.55
COBL-a rinderpest(-C) infection, 24hr, biol rep1 : CNhs14441 ctss	3.14	25.14
H9 Embryoid body cells, melanocytic induction, day03, biol rep1 (H9EB-1 d3) : CNhs12895 ctss	3.14	11.43
Monocyte-derived macrophages response to LPS, 01hr20min, donor1 (t6 Subject1) : CNhs13149 ctss	3.13	6.27
acute myeloid leukemia (FAB M3) cell line:HL60 : CNhs13055 ctss	3.13	15.67
HES3-GFP Embryonic Stem cells, cardiomyocytic induction, day05, biol rep2 : CNhs13717 ctss	3.13	10.3
hIPS +CCl2, biol rep1 : CNhs14217 ctss	3.13	12.53
Hair Follicle Dermal Papilla Cells, donor1 : CNhs12501 ctss	3.13	14.08
H9 Embryoid body cells, melanocytic induction, day06, biol rep3 (H9EB-3 d6) : CNhs12911 ctss	3.12	10.47
Saos-2 osteosarcoma treated with ascorbic acid and BGP to induce calcification, 01hr20min, biol rep2 (A2 T5) : CNhs12864 ctss	3.11	5.71
H9 Embryoid body cells, melanocytic induction, day00, biol rep2 (H9EB-2 d0) : CNhs12825 ctss	3.11	11.3
salivary acinar cells, donor1 : CNhs12810 ctss	3.11	6.42
Smooth muscle cells - airway, control, donor1 : CNhs14190 ctss	3.1	8.15
SABiosciences XpressRef Human Universal Total RNA, pool1 : CNhs10610 ctss	3.09	13.29
Renal Glomerular Endothelial Cells, donor4 : CNhs13080 ctss	3.08	29.3
H9 Embryoid body cells, melanocytic induction, day03, biol rep3 (H9EB-3 d3) : CNhs12910 ctss	3.08	14.3
K562 erythroblastic leukemia response to hemin, day03, biol rep1 : CNhs12473 ctss	3.08	47.71
Lymphatic Endothelial cells response to VEGFC, 02hr30min, biol rep3 (MM XXII - 9) : CNhs13284 ctss	3.07	10.87
Basophils, donor2 : CNhs12563 ctss	3.07	20.73
Amniotic Epithelial Cells, donor1 : CNhs11341 ctss	3.06	18.35
acute myeloid leukemia (FAB M4eo) cell line:EoL-1 : CNhs13056 ctss	3.05	17.5
mesothelioma cell line:Mero-14, tech rep2 : CNhs14376 ctss	3.04	9.02
mesothelioma cell line:ONE58 : CNhs13075 ctss	3.04	7.6
Fibroblast - skin normal, donor2 (nuclear fraction) : CNhs12582 ctss	3.04	33.08
Monocyte-derived macrophages response to mock influenza infection, 24hr00min, donor1 (868 121:MI 24h) : CNhs13693 ctss	3.04	16.45
H9 Embryoid body cells, melanocytic induction, day30, biol rep2 (H9EB-2 d30) : CNhs12836 ctss	3.04	13.53
HES3-GFP Embryonic Stem cells, cardiomyocytic induction, day10, biol rep3 : CNhs13734 ctss	3.03	13.27
hIPS, biol rep1 : CNhs14214 ctss	3.03	25.76
acute lymphoblastic leukemia (B-ALL) cell line:NALM-6 : CNhs11282 ctss	3.03	19.19
Saos-2 osteosarcoma treated with ascorbic acid and BGP to induce calcification, 01hr40min, biol rep1 (A1 T6) : CNhs12387 ctss	3.03	5.15
iPS differentiation to neuron, control donor C32-CRL1502, day00, rep1 : CNhs13826 ctss	3.03	14.72
pagetoid sarcoma cell line:Hs 925.T : CNhs11856 ctss	3.03	6.45
Placental Epithelial Cells, donor3 : CNhs12037 ctss	3.02	28.12
COBL-a rinderpest infection, 24hr, biol rep3 : CNhs14430 ctss	3.02	14.51
Monocyte-derived macrophages response to LPS, 00hr30min, donor3 (t3 Subject3) : CNhs13176 ctss	3.01	12.02
anaplastic carcinoma cell line:8305C : CNhs10745 ctss	3.01	10.13
retinoblastoma cell line:Y79 : CNhs11267 ctss	3	15.17
Smooth Muscle Cells - Bronchial, donor2 : CNhs12348 ctss	3	9.84
Saos-2 osteosarcoma treated with ascorbic acid and BGP to induce calcification, 02hr00min, biol rep3 (A3 T7) : CNhs12881 ctss	2.99	6.95
Saos-2 osteosarcoma treated with ascorbic acid and BGP to induce calcification, 03hr, biol rep3 (A3 T9) : CNhs12883 ctss	2.99	6.52
Saos-2 osteosarcoma treated with ascorbic acid and BGP to induce calcification, 03hr, biol rep2 (A2 T9) : CNhs12869 ctss	2.99	6.98
osteosarcoma cell line:HS-Os-1 : CNhs11290 ctss	2.98	12.73
Fibroblast - skin normal, donor1 : CNhs11351 ctss	2.98	12.66
CD14+ monocytes - treated with IFN + N-hexane, donor1 : CNhs13466 ctss	2.97	7.59
clear cell carcinoma cell line:JHOC-5 : CNhs11745 ctss	2.95	8.65
K562 erythroblastic leukemia response to hemin, 00hr15min, biol rep1 : CNhs12459 ctss	2.95	31.01
Adipocyte differentiation, day12, donor4 : CNhs13419 ctss	2.95	14.73
hIPS +CCl2, biol rep2 : CNhs14218 ctss	2.95	10.52
mesenchymal stem cells (adipose derived), adipogenic induction, 00hr45min, biol rep2 : CNhs13429 ctss	2.94	16.48
Monocyte-derived macrophages response to LPS, 00hr15min, donor2 (t2 Subject2) : CNhs13380 ctss	2.94	11.77
Fibroblast - Gingival, donor9 (control) : CNhs14134 ctss	2.94	11.44
cervical cancer cell line:ME-180 : CNhs11289 ctss	2.93	9.34
H9 Embryonic Stem cells, biol rep2 (H9ES-2) : CNhs12824 ctss	2.93	12.56
epithelioid sarcoma cell line:HS-ES-1 : CNhs11247 ctss	2.92	5.16
Lymphatic Endothelial cells response to VEGFC, 05hr, biol rep3 (MM XXII - 13) : CNhs13288 ctss	2.92	9.16
K562 erythroblastic leukemia response to hemin, 24hr, biol rep3 : CNhs12801 ctss	2.92	30.14
CD14+ monocyte derived endothelial progenitor cells, donor2 : CNhs11897 ctss	2.92	18.46
K562 erythroblastic leukemia response to hemin, 02hr30min, biol rep3 : CNhs12795 ctss	2.91	21.52
Hair Follicle Outer Root Sheath Cells, donor2 : CNhs12347 ctss	2.89	9.38
Fibroblast - Gingival, donor8 (control) : CNhs14133 ctss	2.89	8.36
Wilms' tumor cell line:G-401 : CNhs11892 ctss	2.88	13.35
iPS differentiation to neuron, down-syndrome donor C18-CCL54, day00, rep3 : CNhs14063 ctss	2.88	16.19
skeletal muscle, adult, pool1 : CNhs10629 ctss	2.87	6.88
Fibroblast - Lymphatic, donor3 : CNhs12118 ctss	2.87	12.94
mesothelioma cell line:Mero-25 : CNhs13066 ctss	2.87	20.88
H9 Embryoid body cells, melanocytic induction, day15, biol rep3 (H9EB-3 d15) : CNhs12912 ctss	2.87	15.6
Aortic smooth muscle cell response to IL1b, 00hr15min, biol rep1 (LK34) : CNhs13350 ctss	2.87	11.46
mesothelioma cell line:Mero-83 : CNhs13070 ctss	2.87	9.13
Myoblast differentiation to myotubes, day00, control donor1 : CNhs13847 ctss	2.85	5.71
H9 Embryoid body cells, melanocytic induction, day18, biol rep1 (H9EB-1 d18) : CNhs12899 ctss	2.85	12.58
Endothelial Cells - Vein, donor2 : CNhs11377 ctss	2.85	18.99
Myoblast differentiation to myotubes, day02, control donor3 : CNhs14579 ctss	2.85	14.23
CD4+CD25+CD45RA+ naive regulatory T cells expanded, donor1 : CNhs13203 ctss	2.84	30.76
alveolar cell carcinoma cell line:SW 1573 : CNhs11838 ctss	2.84	13.92
Hep-2 cells mock treated, biol rep1 : CNhs13479 ctss	2.84	11.71
Smooth Muscle Cells - Uterine, donor3 : CNhs11927 ctss	2.84	11.71
Saos-2 osteosarcoma treated with ascorbic acid and BGP to induce calcification, 02hr30min, biol rep2 (A2 T8) : CNhs12868 ctss	2.84	7.09
ARPE-19 EMT induced with TGF-beta and TNF-alpha, 03hr30min, biol rep1 : CNhs14494 ctss	2.83	15.31
Smooth Muscle Cells - Aortic, donor0 (nuclear fraction) : CNhs12402 ctss	2.83	15.43
b cell line:RPMI1788 : CNhs10744 ctss	2.83	13.79
colon carcinoma cell line:CACO-2 : CNhs11280 ctss	2.83	12.58
extraskeletal myxoid chondrosarcoma cell line:H-EMC-SS : CNhs10728 ctss	2.82	7.5
Smooth Muscle Cells - Esophageal, donor2 : CNhs12727 ctss	2.82	9.67
H9 Embryoid body cells, melanocytic induction, day34, biol rep2 (H9EB-2 d34) : CNhs12906 ctss	2.82	18.57
Oligodendrocyte - precursors, donor1 : CNhs12586 ctss	2.82	12.97
Smooth Muscle Cells - Umbilical Artery, donor3 : CNhs12049 ctss	2.82	12.39
Adipocyte differentiation, day12, donor2 : CNhs13412 ctss	2.81	16.16
H9 Embryoid body cells, melanocytic induction, day06, biol rep2 (H9EB-2 d6) : CNhs12828 ctss	2.81	10.96
Saos-2 osteosarcoma treated with ascorbic acid and BGP to induce calcification, day21, biol rep3 (A3 T16) : CNhs12891 ctss	2.81	4.68
CD14+CD16- Monocytes, donor1 : CNhs13224 ctss	2.81	23.03
Small Airway Epithelial Cells, donor3 (nuclear fraction) : CNhs12583 ctss	2.81	41.73
Hepatic Sinusoidal Endothelial Cells, donor2 : CNhs12092 ctss	2.8	12.62
COBL-a rinderpest(-C) infection, 06hr, biol rep3 : CNhs14437 ctss	2.8	23.99
CD4+CD25-CD45RA- memory conventional T cells expanded, donor3 : CNhs13921 ctss	2.8	26.7
iPS differentiation to neuron, down-syndrome donor C18-CCL54, day18, rep2 : CNhs13922 ctss	2.8	17.78
Monocyte-derived macrophages response to mock influenza infection, 24hr00min, donor3 (536 119:MI 24h) : CNhs13652 ctss	2.8	21.93
Trabecular Meshwork Cells, donor3 : CNhs12124 ctss	2.8	31.49
Saos-2 osteosarcoma treated with ascorbic acid and BGP to induce calcification, 02hr30min, biol rep1 (A1 T8) : CNhs12389 ctss	2.8	6.24
neuroepithelioma cell line:SK-N-MC : CNhs11853 ctss	2.79	17.32
acute myeloid leukemia (FAB M6) cell line:EEB : CNhs13059 ctss	2.78	11.69
Myoblast differentiation to myotubes, day04, Duchenne Muscular Dystrophy donor2 : CNhs14600 ctss	2.78	10.73
MCF7 breast cancer cell line response to EGF1, 01hr00min, biol rep1 : CNhs12423 ctss	2.78	25.57
HES3-GFP Embryonic Stem cells, cardiomyocytic induction, day07, biol rep3 : CNhs13731 ctss	2.78	12.03
COBL-a rinderpest infection, 06hr, biol rep2 : CNhs14423 ctss	2.78	29.3
HES3-GFP Embryonic Stem cells, cardiomyocytic induction, day03, biol rep1 : CNhs13655 ctss	2.78	22.2
amniotic membrane cells, donor3 : CNhs12379 ctss	2.76	12.59
H9 Embryoid body cells, melanocytic induction, day15, biol rep1 (H9EB-1 d15) : CNhs12898 ctss	2.76	13.21
mature adipocyte, donor3 : CNhs12560 ctss	2.76	11.64
H9 Embryoid body cells, melanocytic induction, day21, biol rep3 (H9EB-3 d21) : CNhs12915 ctss	2.75	15.48
Monocyte-derived macrophages response to mock influenza infection, 00hr00min, donor3 (536 119:MI 0h) : CNhs13649 ctss	2.75	21.61
Smooth Muscle Cells - Umbilical Vein, donor3 : CNhs13076 ctss	2.74	15.1
Saos-2 osteosarcoma treated with ascorbic acid and BGP to induce calcification, day07, biol rep2 (A2 T14) : CNhs12874 ctss	2.74	6.4
parotid gland, adult : CNhs12849 ctss	2.74	18.64
Astrocyte - cerebral cortex, donor2 : CNhs11960 ctss	2.74	9.58
bronchial squamous cell carcinoma cell line:KNS-62 : CNhs11862 ctss	2.73	16.84
Fibroblast - Lymphatic, donor1 : CNhs11322 ctss	2.73	18.2
liposarcoma cell line:KMLS-1 : CNhs11870 ctss	2.73	21.47
schwannoma cell line:HS-PSS, tech rep2 : CNhs11245 ctss	2.72	13.37
Endothelial Cells - Artery, donor3 : CNhs12023 ctss	2.72	15.67
iPS differentiation to neuron, control donor C11-CRL2429, day00, rep3 : CNhs14049 ctss	2.72	10.87
Saos-2 osteosarcoma treated with ascorbic acid and BGP to induce calcification, 04hr, biol rep2 (A2 T10) : CNhs12870 ctss	2.72	4.83
leiomyoma cell line:10964C : CNhs11722 ctss	2.71	7.6
Mesenchymal Stem Cells - umbilical, donor1 : CNhs11347 ctss	2.71	18.45
Macrophage - monocyte derived, donor1 : CNhs10861 ctss	2.71	16.5
ARPE-19 EMT induced with TGF-beta and TNF-alpha, 00hr30min, biol rep3 : CNhs14471 ctss	2.7	6.66
HES3-GFP Embryonic Stem cells, cardiomyocytic induction, day02, biol rep1 : CNhs13654 ctss	2.7	18.87
CD14+ monocyte derived endothelial progenitor cells, donor1 : CNhs10858 ctss	2.69	22.17
Smooth muscle cells - airway, control, donor3 : CNhs14192 ctss	2.69	15.44
Aortic smooth muscle cell response to FGF2, 06hr, biol rep3 (LK30) : CNhs13576 ctss	2.68	8.94
mesenchymal stem cells (adipose derived), adipogenic induction, 01hr00min, biol rep1 : CNhs13431 ctss	2.67	8.92
HES3-GFP Embryonic Stem cells, cardiomyocytic induction, day06, biol rep3 : CNhs13730 ctss	2.67	16.42
rhabdomyosarcoma cell line:KYM-1 : CNhs11877 ctss	2.67	7.44
Fibroblast - skin spinal muscular atrophy, donor1 : CNhs11074 ctss	2.67	11.32
ARPE-19 EMT induced with TGF-beta and TNF-alpha, 08hr00min, biol rep1 : CNhs14526 ctss	2.67	8.45
H9 Embryoid body cells, melanocytic induction, day12, biol rep3, tech rep2 (H9EB-3 d12) : CNhs12995 ctss	2.67	14.76
Lymphatic Endothelial cells response to VEGFC, 01hr40min, biol rep2 (MM XIV - 7) : CNhs13163 ctss	2.67	12.8
ARPE-19 EMT induced with TGF-beta and TNF-alpha, 16hr00min, biol rep2 : CNhs14533 ctss	2.67	16.88
Saos-2 osteosarcoma treated with ascorbic acid and BGP to induce calcification, 00hr45min, biol rep2 (A2 T3) : CNhs12862 ctss	2.67	4.64
iPS differentiation to neuron, down-syndrome donor C18-CCL54, day00, rep1 : CNhs13835 ctss	2.66	12.17
Urothelial Cells, donor3 : CNhs12122 ctss	2.66	11.09
medial frontal gyrus - adult, donor10196 : CNhs13796 ctss	2.66	10.63
Osteoblast, donor2 : CNhs11385 ctss	2.66	11.29
trachea, adult, pool1 : CNhs10635 ctss	2.65	15.28
glioblastoma cell line:T98G : CNhs11272 ctss	2.65	7.34
Saos-2 osteosarcoma treated with ascorbic acid and BGP to induce calcification, 08hr, biol rep3 (A3 T11) : CNhs12885 ctss	2.65	4.51
Fibroblast - Aortic Adventitial, donor2 (nuclear fraction) : CNhs12581 ctss	2.65	30.32
Amniotic Epithelial Cells, donor3 : CNhs12125 ctss	2.64	15.56
mesenchymal stem cells (adipose derived), adipogenic induction, 03hr00min, biol rep3 : CNhs13611 ctss	2.62	19.25
acute myeloid leukemia (FAB M4eo) cell line:EoL-3 : CNhs13057 ctss	2.62	23.81
Saos-2 osteosarcoma treated with ascorbic acid and BGP to induce calcification, 01hr20min, biol rep3 (A3 T5) : CNhs12879 ctss	2.62	6.78
Aortic smooth muscle cell response to IL1b, 05hr, biol rep3 (LK57) : CNhs13585 ctss	2.62	7.85
Adipocyte - perirenal, donor1 : CNhs12069 ctss	2.62	8.72
Saos-2 osteosarcoma treated with ascorbic acid and BGP to induce calcification, 04hr, biol rep1 (A1 T10) : CNhs12391 ctss	2.61	5.23
H9 Embryoid body cells, melanocytic induction, day12, biol rep1, tech rep2 (H9EB-1 d12) : CNhs12994 ctss	2.61	15.66
Saos-2 osteosarcoma treated with ascorbic acid and BGP to induce calcification, day07, biol rep3 (A3 T14) : CNhs12888 ctss	2.6	6.37
Mast cell, expanded, donor8 : CNhs13926 ctss	2.6	20.39
Mast cell, donor3 : CNhs12593 ctss	2.59	28.54
gastric adenocarcinoma cell line:MKN45 : CNhs11819 ctss	2.59	23.2
leiomyoma cell line:15242A : CNhs11723 ctss	2.59	7.78
H9 Embryoid body cells, melanocytic induction, day41, biol rep2 (H9EB-2 d41) : CNhs12907 ctss	2.59	15.08
renal cell carcinoma cell line:OS-RC-2 : CNhs10729 ctss	2.59	9.5
MCF7 breast cancer cell line response to HRG, 02hr00min, biol rep1 : CNhs12441 ctss	2.58	18.74
Endothelial Cells - Aortic, donor1 : CNhs12495 ctss	2.58	12.9
CD14+ monocyte derived endothelial progenitor cells, donor3 : CNhs11904 ctss	2.58	16.48
Saos-2 osteosarcoma treated with ascorbic acid and BGP to induce calcification, 03hr, biol rep1 (A1 T9) : CNhs12390 ctss	2.57	5.33
melanoma cell line:G-361 : CNhs11254 ctss	2.57	10.85
COBL-a rinderpest infection, 12hr, biol rep3 : CNhs14427 ctss	2.56	14.53
xeroderma pigentosum b cell line:XPL 17 : CNhs11813 ctss	2.56	12.5
Fibroblast - skin dystrophia myotonica, donor1 : CNhs11353 ctss	2.56	11.32
salivary acinar cells, donor2 : CNhs12811 ctss	2.56	8.02
CD14-CD16+ Monocytes, donor3 : CNhs13548 ctss	2.56	29.23
CD14+ monocytes - treated with B-glucan, donor1 : CNhs13474 ctss	2.56	4.42
schwannoma cell line:HS-PSS, tech rep1 : CNhs11183 ctss	2.56	10.91
Saos-2 osteosarcoma treated with ascorbic acid and BGP to induce calcification, day07, biol rep1 (A1 T14) : CNhs12395 ctss	2.56	5.58
Saos-2 osteosarcoma treated with ascorbic acid and BGP to induce calcification, day28, biol rep2 (A2 T17) : CNhs12876 ctss	2.55	6.02
Saos-2 osteosarcoma treated with ascorbic acid and BGP to induce calcification, day21, biol rep1 (A1 T16) : CNhs12397 ctss	2.55	6.52
CD14+CD16+ Monocytes, donor2 : CNhs13208 ctss	2.55	24.45
HES3-GFP Embryonic Stem cells, cardiomyocytic induction, day03, biol rep3 : CNhs13727 ctss	2.55	10.19
H9 Embryoid body cells, melanocytic induction, day01, biol rep1 (H9EB-1 d1) : CNhs12823 ctss	2.54	5.08
oral squamous cell carcinoma cell line:SAS : CNhs11810 ctss	2.54	15.48
ARPE-19 EMT induced with TGF-beta and TNF-alpha, 00hr30min, biol rep1 : CNhs14469 ctss	2.54	11
spleen, adult, pool1 : CNhs10631 ctss	2.54	15.7
Saos-2 osteosarcoma treated with ascorbic acid and BGP to induce calcification, day14, biol rep1 (A1 T15) : CNhs12396 ctss	2.53	4.61
Adipocyte - subcutaneous, donor1 : CNhs12494 ctss	2.53	15.2
Lymphatic Endothelial cells response to VEGFC, 08hr, biol rep2 (MM XIV - 16) : CNhs13173 ctss	2.53	9.11
Fibroblast - Gingival, donor6 (control) : CNhs14129 ctss	2.53	8.71
Olfactory epithelial cells, donor3 : CNhs13818 ctss	2.52	6.94
Myoblast differentiation to myotubes, day02, control donor1 : CNhs13849 ctss	2.52	10.59
esophagus, adult, pool1 : CNhs10620 ctss	2.52	10.57
Aortic smooth muscle cell response to IL1b, 06hr, biol rep1 (LK58) : CNhs13357 ctss	2.52	6.72
Myoblast differentiation to myotubes, day08, control donor1 : CNhs13853 ctss	2.52	3.15
Lymphatic Endothelial cells response to VEGFC, 01hr40min, biol rep1 (MM XIX - 7) : CNhs13105 ctss	2.52	9.57
mesenchymal precursor cell - bone marrow, donor2 : CNhs12367 ctss	2.52	10.82
mesenchymal stem cells (adipose derived), adipogenic induction, 02hr30min, biol rep3 : CNhs13608 ctss	2.51	9.21
embryonic pancreas cell line:1C3IKEI : CNhs11733 ctss	2.51	6.28
Saos-2 osteosarcoma treated with ascorbic acid and BGP to induce calcification, 00hr15min, biol rep2 (A2 T1) : CNhs12860 ctss	2.51	5.52
mature adipocyte, donor2 : CNhs12559 ctss	2.51	12.53
Myoblast differentiation to myotubes, day06, control donor2 : CNhs14573 ctss	2.5	10.85
Preadipocyte - subcutaneous, donor1 : CNhs11081 ctss	2.5	26.21
Mast cell, expanded and stimulated, donor8 : CNhs13927 ctss	2.5	19.97
common myeloid progenitor CMP, donor1 : CNhs12518 ctss	2.49	24.95
Skeletal muscle cells differentiated into Myotubes - multinucleated, donor1 : CNhs11084 ctss	2.49	12.46
Fibroblast - Cardiac, donor4 : CNhs11909 ctss	2.49	12.76
Smooth Muscle Cells - Bladder, donor1 : CNhs12893 ctss	2.49	7.47
MCF7 breast cancer cell line response to HRG, 01hr20min, biol rep2 : CNhs12656 ctss	2.48	15.32
HES3-GFP Embryonic Stem cells, cardiomyocytic induction, day02, biol rep2 : CNhs13714 ctss	2.48	11.58
iPS differentiation to neuron, down-syndrome donor C11-CCL54, day00, rep1 : CNhs13830 ctss	2.48	12.82
colon, adult, pool1 : CNhs10619 ctss	2.48	17.96
mesenchymal stem cells (adipose derived), adipogenic induction, 00hr00min, biol rep1 : CNhs13337 ctss	2.47	14.84
Fibroblast - skin dystrophia myotonica, donor3 : CNhs11913 ctss	2.47	10.51
mesothelioma cell line:Mero-84 : CNhs13072 ctss	2.47	15.75
Lymphatic Endothelial cells response to VEGFC, 01hr20min, biol rep2 (MM XIV - 6) : CNhs13162 ctss	2.47	6.79
normal embryonic palatal mesenchymal cell line:HEPM : CNhs11894 ctss	2.47	13.05
serous cystadenocarcinoma cell line:HTOA : CNhs11827 ctss	2.46	17.9
Ciliary Epithelial Cells, donor1 : CNhs10871 ctss	2.46	9.45
H9 Embryoid body cells, melanocytic induction, day12, biol rep3, tech rep1 (H9EB-3 d12) : CNhs12949 ctss	2.45	14.28
acantholytic squamous carcinoma cell line:HCC1806 : CNhs11844 ctss	2.45	7.35
giant cell carcinoma cell line:LU65 : CNhs11274 ctss	2.45	5.76
non T non B acute lymphoblastic leukemia (ALL) cell line:P30/OHK : CNhs10747 ctss	2.44	13.88
Monocyte-derived macrophages response to LPS, 00hr00min, donor2 (t1 Subject2) : CNhs13379 ctss	2.44	10.03
H9 Embryoid body cells, melanocytic induction, day00, biol rep1 (H9EB-1 d0) : CNhs12822 ctss	2.44	15.22
Cardiac Myocyte, donor1 : CNhs12341 ctss	2.44	4.88
Monocyte-derived macrophages response to udorn influenza infection, 00hr00min, donor2 (150 120:Ud 0h) : CNhs13646 ctss	2.43	31.62
K562 erythroblastic leukemia response to hemin, 01hr00min, biol rep1 : CNhs12462 ctss	2.43	38.91
Endothelial Cells - Thoracic, donor2 : CNhs11978 ctss	2.43	10.53
melanoma cell line:COLO 679 : CNhs11281 ctss	2.43	18.05
Fibroblast - Gingival, donor8 (chronic periodontitis) : CNhs14132 ctss	2.42	7.4
mesothelioma cell line:No36 : CNhs13074 ctss	2.42	16.24
cerebral meninges, adult : CNhs12840 ctss	2.41	9.43
mesenchymal stem cell line:Hu5/E18 : CNhs11718 ctss	2.4	10.8
embryonic pancreas cell line:2C6 : CNhs11814 ctss	2.39	11.95
renal cell carcinoma cell line:TUHR10TKB : CNhs11257 ctss	2.39	16.24
Saos-2 osteosarcoma treated with ascorbic acid and BGP to induce calcification, 00hr00min, biol rep1 (A1 T0) : CNhs11918 ctss	2.38	3.79
Saos-2 osteosarcoma treated with ascorbic acid and BGP to induce calcification, 00hr30min, biol rep3 (A3 T2) : CNhs12954 ctss	2.38	6.03
Saos-2 osteosarcoma treated with ascorbic acid and BGP to induce calcification, 00hr00min, biol rep2 (A2 T0) : CNhs12859 ctss	2.38	4.58
MCF7 breast cancer cell line response to HRG, 01hr40min, biol rep3 : CNhs12759 ctss	2.38	19.43
Pericytes, donor3 : CNhs12116 ctss	2.37	12.9
Fibroblast - Lung, donor1 : CNhs12500 ctss	2.37	28.43
ARPE-19 EMT induced with TGF-beta and TNF-alpha, 04hr00min, biol rep1 : CNhs14497 ctss	2.37	9.46
prostate cancer cell line:DU145 : CNhs11260 ctss	2.36	6.74
H9 Embryoid body cells, melanocytic induction, day27, biol rep3 (H9EB-3 d27) : CNhs12917 ctss	2.36	15.33
H9 Embryoid body cells, melanocytic induction, day41, biol rep1 (H9EB-1 d41) : CNhs12905 ctss	2.36	17.1
Myoblast differentiation to myotubes, day03, control donor1 : CNhs13850 ctss	2.36	7.78
Smooth Muscle Cells - Carotid, donor3 : CNhs12044 ctss	2.35	22.76
Hep-2 cells treated with Streptococci strain JRS4, biol rep2 : CNhs13498 ctss	2.35	7.85
Adipocyte differentiation, day08, donor3 : CNhs13415 ctss	2.35	17.27
Aortic smooth muscle cell response to FGF2, 02hr, biol rep1 (LK16) : CNhs13344 ctss	2.35	10.99
chronic myelogenous leukemia cell line:K562 ENCODE, biol rep2 : CNhs12335 ctss	2.35	9.61
iPS differentiation to neuron, control donor C11-CRL2429, day18, rep1 : CNhs13916 ctss	2.35	20.05
Mast cell, expanded and stimulated, donor5 : CNhs13925 ctss	2.35	19.12
umbilical cord, fetal, donor1 : CNhs11765 ctss	2.35	4.69
Neurons, donor2 : CNhs12726 ctss	2.35	13.4
Melanocyte - light, donor2 : CNhs11383 ctss	2.34	36.34
Saos-2 osteosarcoma treated with ascorbic acid and BGP to induce calcification, 08hr, biol rep2 (A2 T11) : CNhs12871 ctss	2.34	3.45
Saos-2 osteosarcoma treated with ascorbic acid and BGP to induce calcification, 00hr30min, biol rep2 (A2 T2) : CNhs12861 ctss	2.33	4.94
Saos-2 osteosarcoma treated with ascorbic acid and BGP to induce calcification, day04, biol rep1 (A1 T13) : CNhs12394 ctss	2.33	6.16
CD14+CD16+ Monocytes, donor1 : CNhs13541 ctss	2.32	27.89
mesenchymal stem cells (adipose derived), adipogenic induction, 01hr20min, biol rep1 : CNhs13434 ctss	2.32	13.94
langerhans cells, immature, donor2 : CNhs13480 ctss	2.32	23.21
Neurons, donor1 : CNhs12338 ctss	2.32	18.56
mesothelioma cell line:Mero-48a : CNhs13068 ctss	2.32	9.72
mesothelioma cell line:NCI-H226 : CNhs13062 ctss	2.31	10.61
lymphoma, malignant, hairy B-cell cell line:MLMA : CNhs11935 ctss	2.31	21.92
H9 Embryoid body cells, melanocytic induction, day34, biol rep1 (H9EB-1 d34) : CNhs12904 ctss	2.31	17.53
Skeletal Muscle Cells, donor5 : CNhs12056 ctss	2.3	10.13
Saos-2 osteosarcoma treated with ascorbic acid and BGP to induce calcification, 24hr, biol rep1 (A1 T12) : CNhs12393 ctss	2.3	4.11
Aortic smooth muscle cell response to IL1b, 00hr30min, biol rep3 (LK39) : CNhs13579 ctss	2.29	11.47
mixed mullerian tumor cell line:HTMMT : CNhs11944 ctss	2.29	8.85
mesenchymal stem cells (adipose derived), adipogenic induction, 00hr45min, biol rep1 : CNhs13428 ctss	2.29	11.12
Melanocyte, donor3 (MC+3) : CNhs13406 ctss	2.29	16.29
clear cell carcinoma cell line:TEN : CNhs11930 ctss	2.29	10.12
Monocyte-derived macrophages response to mock influenza infection, 24hr00min, donor2 (150 120:MI 24h) : CNhs13648 ctss	2.28	9.13
acute myeloid leukemia (FAB M2) cell line:NKM-1 : CNhs11864 ctss	2.28	15.29
Mast cell, donor2 : CNhs12594 ctss	2.28	20.32
Osteoblast - differentiated, donor2 : CNhs11980 ctss	2.27	4.55
Dendritic Cells - monocyte immature derived, donor1, tech rep1 : CNhs10855 ctss	2.27	15.25
CD14+ monocytes - treated with Salmonella, donor2 : CNhs13485 ctss	2.27	6.24
H9 Embryoid body cells, melanocytic induction, day03, biol rep2 (H9EB-2 d3) : CNhs12827 ctss	2.26	8.22
CD14+ monocytes - treated with Trehalose dimycolate (TDM), donor1 : CNhs13467 ctss	2.26	8.79
Keratinocyte - epidermal, donor2 : CNhs11381 ctss	2.25	17.98
iPS differentiation to neuron, down-syndrome donor C11-CCL54, day00, rep3 : CNhs14056 ctss	2.24	9.97
Fibroblast - Cardiac, donor1 : CNhs12498 ctss	2.24	14.02
K562 erythroblastic leukemia response to hemin, 03hr00min, biol rep1 : CNhs12466 ctss	2.24	29.15
Monocyte-derived macrophages response to LPS, 00hr15min, donor3 (t2 Subject3) : CNhs13175 ctss	2.23	10.85
tenocyte, donor1 : CNhs12639 ctss	2.23	9.67
Small Airway Epithelial Cells, donor3 : CNhs12016 ctss	2.23	6.58
chronic myelogenous leukemia cell line:KU812 : CNhs10727 ctss	2.23	17.48
Monocyte-derived macrophages response to udorn influenza infection, 07hr00min, donor1 (868 121:Ud 7h) : CNhs13556 ctss	2.22	11.12
Skeletal Muscle Cells, donor1 : CNhs11083 ctss	2.22	19.24
Lymphatic Endothelial cells response to VEGFC, 00hr15min, biol rep3 (MM XXII - 2) : CNhs13277 ctss	2.22	12.82
HES3-GFP Embryonic Stem cells, cardiomyocytic induction, day06, biol rep2 : CNhs13718 ctss	2.22	13.32
mesenchymal precursor cell - adipose, donor3 : CNhs12365 ctss	2.22	12.76
Bronchial Epithelial Cell, donor6 : CNhs12062 ctss	2.22	20.34
CD14+ Monocytes, donor1 : CNhs10852 ctss	2.22	21.05
Hepatic Sinusoidal Endothelial Cells, donor1 : CNhs12075 ctss	2.21	14.76
mucinous adenocarcinoma cell line:JHOM-1 : CNhs11752 ctss	2.21	7.13
thyroid carcinoma cell line:KHM-5M : CNhs14140 ctss	2.21	10.06
kidney, adult, pool1 : CNhs10622 ctss	2.21	16.94
Saos-2 osteosarcoma treated with ascorbic acid and BGP to induce calcification, 24hr, biol rep3 (A3 T12) : CNhs12886 ctss	2.2	5.14
Endothelial Cells - Microvascular, donor3 : CNhs12024 ctss	2.2	11.23
acute myeloid leukemia (FAB M0) cell line:KG-1 : CNhs13053 ctss	2.2	17.16
ARPE-19 EMT induced with TGF-beta and TNF-alpha, 60hr00min, biol rep1 : CNhs14541 ctss	2.19	7.88
ovary, adult, pool1 : CNhs10626 ctss	2.18	19.55
Aortic smooth muscle cell response to FGF2, 00hr15min, biol rep1 (LK4) : CNhs13340 ctss	2.18	6.53
mature adipocyte, donor1 : CNhs12558 ctss	2.18	9.79
CD14+ monocytes - treated with Trehalose dimycolate (TDM), donor3 : CNhs13544 ctss	2.17	12.6
bladder, adult, pool1 : CNhs10616 ctss	2.17	9.57
Lymphatic Endothelial cells response to VEGFC, 00hr00min, biol rep1 (MM XIX - 1) : CNhs11936 ctss	2.17	10.25
Lymphatic Endothelial cells response to VEGFC, 02hr00min, biol rep1 (MM XIX - 8) : CNhs13106 ctss	2.15	8.6
Fibroblast - Periodontal Ligament, donor5 (PL30) : CNhs11953 ctss	2.15	9.5
Olfactory epithelial cells, donor2 : CNhs13817 ctss	2.14	8.74
Adipocyte - breast, donor2 : CNhs11969 ctss	2.14	11.99
Aortic smooth muscle cell response to FGF2, 05hr, biol rep1 (LK25) : CNhs13347 ctss	2.14	10.7
Small Airway Epithelial Cells donor3 (cytoplasmic fraction) : CNhs14563 ctss	2.14	5.23
Adipocyte differentiation, day08, donor1 : CNhs12517 ctss	2.14	15.27
Mesenchymal Stem Cells - bone marrow, donor3 : CNhs12126 ctss	2.13	16.52
Monocyte-derived macrophages response to LPS, 00hr30min, donor2 (t3 Subject2) : CNhs13381 ctss	2.13	12.15
medulloblastoma cell line:ONS-76 : CNhs11861 ctss	2.12	6.25
Aortic smooth muscle cell response to FGF2, 03hr, biol rep3 (LK21) : CNhs13573 ctss	2.12	10.6
Fibroblast - skin dystrophia myotonica, donor2 : CNhs11354 ctss	2.12	9.54
ARPE-19 EMT induced with TGF-beta and TNF-alpha, 12hr00min, biol rep2 : CNhs14530 ctss	2.12	17.99
small cell lung carcinoma cell line:WA-hT : CNhs11812 ctss	2.11	8.45
Smooth Muscle Cells - Internal Thoracic Artery, donor3 : CNhs12046 ctss	2.11	12.68
Monocyte-derived macrophages response to udorn influenza infection, 00hr00min, donor4 (227 121:Ud 0h) : CNhs13639 ctss	2.11	10.54
ARPE-19 EMT induced with TGF-beta and TNF-alpha, 01hr40min, biol rep3 : CNhs14484 ctss	2.11	9.64
Smooth Muscle Cells - Coronary Artery, donor3 : CNhs12045 ctss	2.11	11.37
Lymphatic Endothelial cells response to VEGFC, 07hr, biol rep2 (MM XIV - 15) : CNhs13172 ctss	2.1	8.93
Saos-2 osteosarcoma treated with ascorbic acid and BGP to induce calcification, 00hr30min, biol rep1 (A1 T2) : CNhs12382 ctss	2.1	5.38
Smooth Muscle Cells - Brain Vascular, donor3 : CNhs12004 ctss	2.1	10.1
Aortic smooth muscle cell response to IL1b, 00hr45min, biol rep3 (LK42) : CNhs13580 ctss	2.1	11.01
Hep-2 cells treated with Streptococci strain 5448, biol rep1 : CNhs13477 ctss	2.1	12.24
occipital cortex, newborn, donor10223 : CNhs14073 ctss	2.09	11.51
Lymphatic Endothelial cells response to VEGFC, 01hr40min, biol rep3 (MM XXII - 7) : CNhs13282 ctss	2.09	15.89
mesenchymal stem cells (adipose derived), adipogenic induction, 00hr15min, biol rep1 : CNhs13422 ctss	2.09	15.04
Keratocytes, donor2 : CNhs12095 ctss	2.08	8.32
Saos-2 osteosarcoma treated with ascorbic acid and BGP to induce calcification, 08hr, biol rep1 (A1 T11) : CNhs12392 ctss	2.07	4.59
Lymphatic Endothelial cells response to VEGFC, 00hr45min, biol rep3 (MM XXII - 4) : CNhs13279 ctss	2.07	13.8
COBL-a rinderpest(-C) infection, 12hr, biol rep2 : CNhs14439 ctss	2.07	22.75
Lymphatic Endothelial cells response to VEGFC, 03hr30min, biol rep3 (MM XXII - 11) : CNhs13286 ctss	2.06	10.94
mesenchymal stem cells (adipose derived), adipogenic induction, 00hr00min, biol rep2 : CNhs13420 ctss	2.06	14.08
mesenchymal precursor cell - cardiac, donor1 : CNhs12368 ctss	2.06	4.58
Preadipocyte - omental, donor2 : CNhs11902 ctss	2.05	14.84
Skeletal Muscle Satellite Cells, donor1 : CNhs10869 ctss	2.04	13
mesothelioma cell line:Mero-41 : CNhs13067 ctss	2.04	12.47
mesenchymal stem cells (adipose derived), adipogenic induction, 01hr40min, biol rep3 : CNhs13602 ctss	2.03	14.23
hIPS, biol rep2 : CNhs14215 ctss	2.03	16.26
iPS differentiation to neuron, control donor C11-CRL2429, day18, rep3 : CNhs13917 ctss	2.03	25.35
MCF7 breast cancer cell line response to HRG, 08hr, biol rep1 : CNhs12740 ctss	2.03	20.28
Saos-2 osteosarcoma treated with ascorbic acid and BGP to induce calcification, day04, biol rep3 (A3 T13) : CNhs12887 ctss	2.03	6.55
glioma cell line:GI-1 : CNhs10731 ctss	2.02	13.87
COBL-a rinderpest infection, 06hr, biol rep3 : CNhs14424 ctss	2.02	27.14
Fibroblast - Cardiac, donor5 : CNhs12057 ctss	2.02	11.18
Ciliary Epithelial Cells, donor3 : CNhs12009 ctss	2.02	9.13
Saos-2 osteosarcoma cell line, untreated control, day28, biol rep2 (B2 T17) : CNhs14195 ctss	2.02	10.09
squamous cell lung carcinoma cell line:LC-1F : CNhs14238 ctss	2.02	10.49
CD14+ monocytes - treated with BCG, donor1 : CNhs13465 ctss	2.01	7.19
Monocyte-derived macrophages response to LPS, 03hr00min, donor3 (t10 Subject3) : CNhs13183 ctss	2.01	6.44
Lymphatic Endothelial cells response to VEGFC, 02hr00min, biol rep3 (MM XXII - 8) : CNhs13283 ctss	2.01	10.5
Tracheal Epithelial Cells, donor2 : CNhs11993 ctss	2.01	17.43
Aortic smooth muscle cell response to FGF2, 00hr30min, biol rep3 (LK9) : CNhs13569 ctss	2.01	15.07
Monocyte-derived macrophages response to udorn influenza infection, 00hr00min, donor3 (536 119:Ud 0h) : CNhs13650 ctss	2.01	17.08
Astrocyte - cerebral cortex, donor1 : CNhs10864 ctss	2	10.02
CD14+ monocytes - treated with IFN + N-hexane, donor2 : CNhs13476 ctss	1.99	5.78
Preadipocyte - breast, donor1 : CNhs11052 ctss	1.98	12.41
Fibroblast - Gingival, donor5 (GFH3) : CNhs11952 ctss	1.98	9.64
Adipocyte - omental, donor1 : CNhs11054 ctss	1.97	13.39
Astrocyte - cerebellum, donor1 : CNhs11321 ctss	1.97	15.76
H9 Embryoid body cells, melanocytic induction, day12, biol rep1, tech rep1 (H9EB-1 d12) : CNhs12948 ctss	1.97	11.08
hepatoma cell line:Li-7 : CNhs11271 ctss	1.97	15.85
Fibroblast - Aortic Adventitial donor2 (cytoplasmic fraction) : CNhs14558 ctss	1.97	5.16
Basophils, donor1 : CNhs12546 ctss	1.97	20.85
Hepatocyte, donor2 : CNhs12349 ctss	1.97	15.73
Smooth muscle cells - airway, control, donor4 : CNhs14193 ctss	1.96	10.48
Saos-2 osteosarcoma treated with ascorbic acid and BGP to induce calcification, day14, biol rep3 (A3 T15) : CNhs12890 ctss	1.96	8.84
Fibroblast - Gingival, donor3 : CNhs12006 ctss	1.96	6.82
Pericytes, donor1 : CNhs11317 ctss	1.96	16.06
Aortic smooth muscle cell response to IL1b, 00hr00min, biol rep2 (LK32) : CNhs13369 ctss	1.95	12.2
Mast cell, expanded, donor5 : CNhs13924 ctss	1.95	18.48
Fibroblast - Gingival, donor6 (aggressive periodontitis) : CNhs14128 ctss	1.95	8.07
Monocyte-derived macrophages response to udorn influenza infection, 07hr00min, donor2 (150 120:Ud 7h) : CNhs13559 ctss	1.95	11.69
ARPE-19 EMT induced with TGF-beta and TNF-alpha, 03hr00min, biol rep1 : CNhs14491 ctss	1.95	12.97
iPS differentiation to neuron, control donor C32-CRL1502, day00, rep3 : CNhs14052 ctss	1.94	21.38
Fibroblast - Dermal, donor5 : CNhs12055 ctss	1.94	13.44
ductal cell carcinoma cell line:MIA Paca2 : CNhs11259 ctss	1.94	17.72
H9 Embryoid body cells, melanocytic induction, day01, biol rep2 (H9EB-2 d1) : CNhs12826 ctss	1.94	8.13
Macrophage - monocyte derived, donor3 : CNhs12003 ctss	1.93	12.19
CD14+CD16- Monocytes, donor3 : CNhs13540 ctss	1.93	19.93
Preadipocyte - omental, donor1 : CNhs11065 ctss	1.92	8.46
Smooth Muscle Cells - Colonic, donor2 : CNhs11963 ctss	1.92	12.35
H9 Embryoid body cells, melanocytic induction, day09, biol rep3 (H9EB-3 d9) : CNhs12951 ctss	1.92	10.66
pharyngeal carcinoma cell line:Detroit 562 : CNhs11849 ctss	1.92	10.86
acute myeloid leukemia (FAB M0) cell line:Kasumi-3 : CNhs13241 ctss	1.92	17.43
Endothelial Cells - Umbilical vein, donor3 : CNhs12010 ctss	1.91	8.56
Skeletal muscle cells differentiated into Myotubes - multinucleated, donor2 : CNhs11984 ctss	1.91	13.38
amniotic membrane cells, donor1 : CNhs12502 ctss	1.91	12.41
Saos-2 osteosarcoma treated with ascorbic acid and BGP to induce calcification, day04, biol rep2 (A2 T13) : CNhs12873 ctss	1.91	4.24
Aortic smooth muscle cell response to IL1b, 00hr15min, biol rep3 (LK36) : CNhs13578 ctss	1.9	5.7
Adipocyte - subcutaneous, donor2 : CNhs11371 ctss	1.9	10.11
oral squamous cell carcinoma cell line:HO-1-u-1 : CNhs11287 ctss	1.89	6.84
ARPE-19 EMT induced with TGF-beta and TNF-alpha, 00hr15min, biol rep1 : CNhs14466 ctss	1.89	13.97
Chondrocyte - de diff, donor3 : CNhs12020 ctss	1.88	10.72
Astrocyte - cerebellum, donor3 : CNhs12117 ctss	1.88	14.73
mesenchymal stem cells (adipose derived), adipogenic induction, 00hr45min, biol rep3 : CNhs13430 ctss	1.88	14.72
Fibroblast - Dermal, donor4 : CNhs12052 ctss	1.88	16.44
Mallassez-derived cells, donor1 : CNhs12538 ctss	1.87	3.75
CD14+ monocytes - treated with Salmonella, donor3 : CNhs13493 ctss	1.87	6.85
K562 erythroblastic leukemia response to hemin, 04hr, biol rep1 : CNhs12468 ctss	1.87	33.6
Lymphatic Endothelial cells response to VEGFC, 02hr30min, biol rep2 (MM XIV - 9) : CNhs13165 ctss	1.87	7.15
Lymphatic Endothelial cells response to VEGFC, 06hr, biol rep2 (MM XIV - 14) : CNhs13171 ctss	1.86	9.32
Dendritic Cells - monocyte immature derived, donor3 : CNhs12000 ctss	1.86	13.16
Smooth Muscle Cells - Umbilical Artery, donor2 : CNhs11991 ctss	1.86	11.15
Hair Follicle Outer Root Sheath Cells, donor1 : CNhs12339 ctss	1.86	9.75
Corneal Epithelial Cells, donor3 : CNhs12123 ctss	1.85	20.76
HES3-GFP Embryonic Stem cells, cardiomyocytic induction, day08, biol rep2 : CNhs13720 ctss	1.85	18.49
eye - vitreous humor, donor1 : CNhs13440 ctss	1.84	20.27
Prostate Epithelial Cells, donor3 : CNhs12014 ctss	1.84	7
Preadipocyte - breast, donor2 (nuclear fraction) : CNhs12584 ctss	1.84	28.85
Monocyte-derived macrophages response to LPS, 24hr, donor3 (t24 Subject3) : CNhs13334 ctss	1.84	10.12
Bronchial Epithelial Cell, donor4 : CNhs12054 ctss	1.84	15.63
Lymphatic Endothelial cells response to VEGFC, 00hr30min, biol rep2 (MM XIV - 3) : CNhs13159 ctss	1.82	12.3
ARPE-19 EMT induced with TGF-beta and TNF-alpha, 60hr00min, biol rep3 : CNhs14543 ctss	1.82	6.37
lung, adult, pool1 : CNhs10625 ctss	1.82	10.25
Saos-2 osteosarcoma treated with ascorbic acid and BGP to induce calcification, 00hr00min, biol rep3 (A3 T0) : CNhs12952 ctss	1.82	6.27
Bronchial Epithelial Cell, donor5 : CNhs12058 ctss	1.81	15.96
Osteoblast - differentiated, donor1 : CNhs11311 ctss	1.81	9.33
Melanocyte, donor2 (MC+2) : CNhs13156 ctss	1.8	12.31
Monocyte-derived macrophages response to LPS, 05hr, donor2 (t13 Subject2) : CNhs13392 ctss	1.8	8.99
Renal Mesangial Cells, donor2 : CNhs12089 ctss	1.79	14.31
Endothelial Cells - Aortic, donor0 : CNhs10837 ctss	1.79	11.33
mesenchymal stem cells (adipose derived), adipogenic induction, day04, biol rep3 : CNhs13624 ctss	1.79	12.52
Sebocyte, donor3 : CNhs11995 ctss	1.79	11.32
amniotic membrane cells, donor2 : CNhs12503 ctss	1.78	14.25
bronchioalveolar carcinoma cell line:NCI-H358 : CNhs11840 ctss	1.78	7.12
Neural stem cells, donor1 : CNhs11063 ctss	1.78	7.37
glioblastoma cell line:A172, tech rep2 : CNhs11248 ctss	1.77	4.21
CD19+ B Cells (pluriselect), donor090309, donation1 : CNhs12177 ctss	1.76	45.76
Adipocyte differentiation, day04, donor1 : CNhs12516 ctss	1.75	10.14
Fibroblast - Conjunctival, donor3 : CNhs12734 ctss	1.75	13.68
langerhans cells, migratory, donor1 : CNhs13535 ctss	1.75	21.82
acute lymphoblastic leukemia (T-ALL) cell line:Jurkat : CNhs11253 ctss	1.75	13.71
Fibroblast - Gingival, donor7 (control) : CNhs14131 ctss	1.75	9.49
Adipocyte differentiation, day04, donor2 : CNhs13410 ctss	1.75	10.85
Lymphatic Endothelial cells response to VEGFC, 03hr30min, biol rep2 (MM XIV - 11) : CNhs13168 ctss	1.75	11.63
mesothelioma cell line:ACC-MESO-1 : CNhs11263 ctss	1.73	2.89
iPS differentiation to neuron, control donor C11-CRL2429, day00, rep1 : CNhs14045 ctss	1.73	20.8
Saos-2 osteosarcoma treated with ascorbic acid and BGP to induce calcification, 00hr15min, biol rep1 (A1 T1) : CNhs12381 ctss	1.73	5.91
chronic myeloblastic leukemia (CML) cell line:KCL-22 : CNhs11886 ctss	1.73	16.95
Fibroblast - Cardiac, donor3 : CNhs12027 ctss	1.73	10.36
Lymphatic Endothelial cells response to VEGFC, 04hr, biol rep3 (MM XXII - 12) : CNhs13287 ctss	1.73	9.62
neuroblastoma cell line:NB-1 : CNhs11284 ctss	1.73	14.02
Urothelial Cells, donor1 : CNhs11334 ctss	1.72	6.46
Smooth Muscle Cells - Brachiocephalic, donor3 : CNhs12043 ctss	1.72	8.16
Lymphatic Endothelial cells response to VEGFC, 00hr15min, biol rep1 (MM XIX - 2) : CNhs13100 ctss	1.71	9.42
Fibroblast - Dermal, donor2 : CNhs11379 ctss	1.71	14.26
COBL-a rinderpest(-C) infection, 12hr, biol rep1 : CNhs14438 ctss	1.71	22.58
transitional-cell carcinoma cell line:5637 : CNhs10735 ctss	1.71	9.61
Skeletal muscle cells differentiated into Myotubes - multinucleated, donor3 : CNhs12041 ctss	1.71	18.79
CD14+ monocytes - treated with IFN + N-hexane, donor3 : CNhs13490 ctss	1.7	11.93
Monocyte-derived macrophages response to LPS, 48hr, donor2 (t26 Subject2) : CNhs13405 ctss	1.7	7.66
Endothelial Cells - Aortic, donor3 : CNhs12022 ctss	1.7	7.91
Skeletal Muscle Cells, donor4 : CNhs12053 ctss	1.69	12.02
CD14+ monocytes - treated with Cryptococcus, donor1 : CNhs13472 ctss	1.69	10.35
mucinous cystadenocarcinoma cell line:MCAS : CNhs11873 ctss	1.69	6.76
Monocyte-derived macrophages response to LPS, 01hr20min, donor2 (t6 Subject2) : CNhs13384 ctss	1.69	8.45
Synoviocyte, donor2 : CNhs11992 ctss	1.69	8.23
Urothelial Cells, donor2 : CNhs12091 ctss	1.68	10.11
COBL-a rinderpest infection, 00hr, biol rep1 : CNhs14419 ctss	1.68	28.58
Lymphatic Endothelial cells response to VEGFC, 04hr, biol rep2 (MM XIV - 12) : CNhs13169 ctss	1.68	9.66
Endothelial Cells - Artery, donor1 : CNhs12496 ctss	1.68	9.65
CD14+CD16+ Monocytes, donor3 : CNhs13549 ctss	1.68	30.4
Monocyte-derived macrophages response to LPS, 48hr, donor1 (t26 Subject1) : CNhs11942 ctss	1.67	6.12
Fibroblast - Aortic Adventitial donor3 (cytoplasmic fraction) : CNhs14559 ctss	1.67	7.84
Lymphatic Endothelial cells response to VEGFC, 08hr, biol rep1 (MM XIX - 16) : CNhs11937 ctss	1.67	12.27
Renal Proximal Tubular Epithelial Cell, donor2 : CNhs12087 ctss	1.66	13.3
Osteoblast, donor3 : CNhs12036 ctss	1.66	10.32
Neutrophils, donor3 : CNhs11905 ctss	1.66	4.14
CD14+ monocytes - treated with BCG, donor3 : CNhs13543 ctss	1.66	14.19
mesenchymal stem cells (adipose derived), adipogenic induction, 03hr00min, biol rep1 : CNhs13609 ctss	1.65	4.96
Aortic smooth muscle cell response to IL1b, 05hr, biol rep2 (LK56) : CNhs13377 ctss	1.65	11.22
Endothelial Cells - Vein, donor3 : CNhs12026 ctss	1.65	12.27
Hepatic Stellate Cells (lipocyte), donor1 : CNhs11335 ctss	1.65	19.34
Perineurial Cells, donor1 : CNhs12587 ctss	1.64	9.28
K562 erythroblastic leukemia response to hemin, 01hr20min, biol rep1 : CNhs12463 ctss	1.64	44.4
Myoblast, donor2 : CNhs11965 ctss	1.64	10.48
Mast cell, donor4 : CNhs12592 ctss	1.64	21.84
Astrocyte - cerebral cortex, donor3 : CNhs12005 ctss	1.63	9.67
mesenchymal stem cells (adipose derived), adipogenic induction, 00hr15min, biol rep2 : CNhs13423 ctss	1.63	15.65
Retinal Pigment Epithelial Cells, donor3 : CNhs12733 ctss	1.63	14.97
gastric cancer cell line:GSS : CNhs14241 ctss	1.63	10.56
Monocyte-derived macrophages response to LPS, 16hr, donor3 (t20 Subject3) : CNhs13330 ctss	1.62	8.93
mesenchymal stem cells (adipose derived), adipogenic induction, 00hr30min, biol rep1 : CNhs13425 ctss	1.62	12.97
Sertoli Cells, donor1 : CNhs10851 ctss	1.61	12.85
Saos-2 osteosarcoma cell line, untreated control, day28, biol rep3 (B3 T17) : CNhs14196 ctss	1.6	8.56
Osteoblast, donor1 : CNhs11078 ctss	1.6	25.14
Fibroblast - Lung, donor2 : CNhs11380 ctss	1.6	9.59
chorionic membrane cells, donor1 : CNhs12504 ctss	1.6	12.76
MCF7 breast cancer cell line response to EGF1, 01hr00min, biol rep3 : CNhs12705 ctss	1.59	10.37
mesenchymal stem cells (adipose derived), adipogenic induction, day08, biol rep2 : CNhs13626 ctss	1.59	7.97
Aortic smooth muscle cell response to IL1b, 00hr45min, biol rep2 (LK41) : CNhs13372 ctss	1.59	10.51
Chondrocyte - re diff, donor2 : CNhs11373 ctss	1.59	10.34
CD14+ monocytes - treated with lipopolysaccharide, donor3 : CNhs13545 ctss	1.58	12.97
Lymphatic Endothelial cells response to VEGFC, 01hr00min, biol rep1 (MM XIX - 5) : CNhs13103 ctss	1.58	6.85
langerhans cells, immature, donor1 : CNhs13537 ctss	1.57	8.77
Lymphatic Endothelial cells response to VEGFC, 01hr00min, biol rep3 (MM XXII - 5) : CNhs13280 ctss	1.57	11.44
epidermoid carcinoma cell line:Ca Ski : CNhs10748 ctss	1.57	7.57
Lymphatic Endothelial cells response to VEGFC, 00hr30min, biol rep3 (MM XXII - 3) : CNhs13278 ctss	1.56	9.16
heart, adult, pool1 : CNhs10621 ctss	1.56	7.14
Smooth Muscle Cells - Pulmonary Artery, donor3 : CNhs12047 ctss	1.56	4.68
serous adenocarcinoma cell line:SK-OV-3-R after co-culture with SOC-57-02-G, biol rep1 : CNhs13508 ctss	1.55	3.72
Mesenchymal Stem Cells - bone marrow, donor1 : CNhs11344 ctss	1.54	17.75
Retinal Pigment Epithelial Cells, donor0 : CNhs10842 ctss	1.54	12.82
Endothelial Cells - Vein, donor1 : CNhs12497 ctss	1.53	24.53
Melanocyte - light, donor1 : CNhs11303 ctss	1.53	17.95
Fibroblast - skin walker warburg, donor1 : CNhs11352 ctss	1.53	11.19
osteoclastoma cell line:Hs 706.T : CNhs11835 ctss	1.53	8.77
Endothelial Cells - Umbilical vein, donor1 : CNhs10872 ctss	1.52	9.02
Placental Epithelial Cells, donor1 : CNhs11079 ctss	1.52	27.28
Aortic smooth muscle cell response to IL1b, 04hr, biol rep1 (LK52) : CNhs13682 ctss	1.51	14.39
H9 Embryoid body cells, melanocytic induction, day00, biol rep3 (H9EB-3 d0) : CNhs12908 ctss	1.51	14.89
Monocyte-derived macrophages response to udorn influenza infection, 00hr00min, donor1 (868 121:Ud 0h) : CNhs13554 ctss	1.51	18.76
mesenchymal precursor cell - cardiac, donor2 : CNhs12369 ctss	1.51	9.83
Monocyte-derived macrophages response to LPS, 08hr, donor3 (t16 Subject3) : CNhs13326 ctss	1.51	4.53
Keratocytes, donor3 : CNhs12921 ctss	1.51	8.04
Aortic smooth muscle cell response to IL1b, 04hr, biol rep3 (LK54) : CNhs13584 ctss	1.5	10.5
Adipocyte differentiation, day08, donor4 : CNhs13418 ctss	1.5	13.48
Aortic smooth muscle cell response to FGF2, 03hr, biol rep2 (LK20) : CNhs13364 ctss	1.49	11.94
Monocyte-derived macrophages response to LPS, 01hr00min, donor2 (t5 Subject2) : CNhs13383 ctss	1.49	5.96
Smooth Muscle Cells - Brain Vascular, donor1 : CNhs10863 ctss	1.49	10.05
transitional cell carcinoma cell line:Hs 769.T : CNhs11837 ctss	1.49	4.09
breast carcinoma cell line:MDA-MB-453 : CNhs10736 ctss	1.49	8.05
Hep-2 cells treated with Streptococci strain JRS4, biol rep1 : CNhs13478 ctss	1.48	8.9
Lymphatic Endothelial cells response to VEGFC, 00hr45min, biol rep2 (MM XIV - 4) : CNhs13160 ctss	1.48	8.59
H9 Embryonic Stem cells, biol rep1 (H9ES-1) : CNhs11917 ctss	1.48	10.62
Monocyte-derived macrophages response to LPS, 12hr, donor3 (t18 Subject3) : CNhs13328 ctss	1.48	8.12
ARPE-19 EMT induced with TGF-beta and TNF-alpha, 42hr00min, biol rep1 : CNhs14538 ctss	1.48	11.07
CD14+ monocytes - treated with lipopolysaccharide, donor2 : CNhs13533 ctss	1.47	11.05
Endothelial Cells - Thoracic, donor1 : CNhs11926 ctss	1.47	10.66
Hepatic Stellate Cells (lipocyte), donor2 : CNhs12093 ctss	1.47	17.64
mesothelioma cell line:Mero-82 : CNhs13069 ctss	1.47	16.15
Lymphatic Endothelial cells response to VEGFC, 03hr30min, biol rep1 (MM XIX - 11) : CNhs13109 ctss	1.47	13.21
mesenchymal stem cells (adipose derived), adipogenic induction, 01hr00min, biol rep2 : CNhs13432 ctss	1.47	15.14
Smooth Muscle Cells - Internal Thoracic Artery, donor2 : CNhs11988 ctss	1.46	7.56
Aortic smooth muscle cell response to IL1b, 00hr00min, biol rep1 (LK31) : CNhs13349 ctss	1.46	9.49
putamen, newborn, donor10223 : CNhs14083 ctss	1.46	26.27
K562 erythroblastic leukemia response to hemin, 00hr30min, biol rep3 : CNhs12788 ctss	1.46	42.27
Prostate Stromal Cells, donor3 : CNhs12015 ctss	1.44	9.57
ARPE-19 EMT induced with TGF-beta and TNF-alpha, 42hr00min, biol rep3 : CNhs14540 ctss	1.44	4.32
tubular adenocarcinoma cell line:SUIT-2 : CNhs11883 ctss	1.44	21.83
thalamus, newborn, donor10223 : CNhs14084 ctss	1.43	11.4
Endothelial Cells - Lymphatic, donor2 : CNhs11901 ctss	1.42	11.03
synovial sarcoma cell line:HS-SY-II : CNhs11244 ctss	1.42	20.19
Lymphatic Endothelial cells response to VEGFC, 03hr00min, biol rep3 (MM XXII - 10) : CNhs13285 ctss	1.42	12.24
Fibroblast - Aortic Adventitial, donor3 : CNhs12011 ctss	1.42	10.99
Mesenchymal Stem Cells - bone marrow, donor2 : CNhs12100 ctss	1.42	7.09
meningioma cell line:HKBMM : CNhs11945 ctss	1.41	7.76
Myoblast differentiation to myotubes, day03, control donor2 : CNhs14571 ctss	1.41	14.09
rectal cancer cell line:TT1TKB : CNhs11255 ctss	1.4	11.49
Smooth muscle cells - airway, asthmatic, donor6 : CNhs14189 ctss	1.4	14.45
Aortic smooth muscle cell response to IL1b, 01hr, biol rep1 (LK43) : CNhs13353 ctss	1.4	12.57
Dendritic Cells - monocyte immature derived, donor1, tech rep2 : CNhs11062 ctss	1.39	11.32
mesenchymal precursor cell - ovarian cancer right ovary, donor3 (SOC-57-02-G) : CNhs13507 ctss	1.39	17.63
rhabdomyosarcoma cell line:RMS-YM : CNhs11269 ctss	1.39	26.08
endometrioid adenocarcinoma cell line:JHUEM-1 : CNhs11748 ctss	1.39	7.98
tenocyte, donor2 : CNhs12640 ctss	1.39	14.33
K562 erythroblastic leukemia response to hemin, 02hr00min, biol rep1 : CNhs12737 ctss	1.39	47.58
Monocyte-derived macrophages response to LPS, 18hr, donor1 (t21 Subject1) : CNhs12814 ctss	1.38	5.3
Monocyte-derived macrophages response to LPS, 12hr, donor1 (t18 Subject1) : CNhs12813 ctss	1.38	2.07
gall bladder carcinoma cell line:TGBC14TKB : CNhs11256 ctss	1.37	13.1
acute myeloid leukemia (FAB M5) cell line:U-937 DE-4 : CNhs13058 ctss	1.37	13.87
Smooth Muscle Cells - Prostate, donor1 : CNhs11920 ctss	1.36	9.15
CD14+ monocytes - treated with Cryptococcus, donor2 : CNhs13487 ctss	1.36	9.28
gall bladder carcinoma cell line:TGBC2TKB : CNhs10733 ctss	1.36	10.1
lung adenocarcinoma, papillary cell line:NCI-H441 : CNhs14245 ctss	1.36	6.94
Fibroblast - Choroid Plexus, donor1 : CNhs11319 ctss	1.36	10.9
Saos-2 osteosarcoma treated with ascorbic acid and BGP to induce calcification, day21, biol rep2 (A2 T16) : CNhs12875 ctss	1.36	6.03
medial frontal gyrus, newborn, donor10223 : CNhs14069 ctss	1.36	12.2
acute myeloid leukemia (FAB M4) cell line:HNT-34 : CNhs13504 ctss	1.35	15.57
Renal Cortical Epithelial Cells, donor1 : CNhs11331 ctss	1.35	16.69
chronic myelogenous leukemia cell line:K562 ENCODE, biol rep1 : CNhs12334 ctss	1.35	7.22
Lymphatic Endothelial cells response to VEGFC, 01hr20min, biol rep3 (MM XXII - 6) : CNhs13281 ctss	1.35	12.15
Adipocyte differentiation, day04, donor3 : CNhs13413 ctss	1.35	10.79
CD14+ monocytes - treated with Cryptococcus, donor3 : CNhs13546 ctss	1.35	12.14
Tracheal Epithelial Cells, donor1 : CNhs11092 ctss	1.35	9.33
mesenchymal stem cells (adipose derived), adipogenic induction, 00hr00min, biol rep3 : CNhs13421 ctss	1.35	16.84
mesenchymal precursor cell - adipose, donor1 : CNhs12363 ctss	1.34	9.1
Renal Proximal Tubular Epithelial Cell, donor3 : CNhs12120 ctss	1.34	16.79
Aortic smooth muscle cell response to IL1b, 00hr15min, biol rep2 (LK35) : CNhs13370 ctss	1.34	10.68
prostate cancer cell line:PC-3 : CNhs11243 ctss	1.33	5.67
Monocyte-derived macrophages response to LPS, 05hr, donor3 (t13 Subject3) : CNhs13186 ctss	1.33	5.99
papillotubular adenocarcinoma cell line:TGBC18TKB : CNhs10734 ctss	1.33	10.79
mesenchymal precursor cell - cardiac, donor4 : CNhs12371 ctss	1.33	8.43
chronic myelogenous leukemia (CML) cell line:MEG-A2 : CNhs11865 ctss	1.33	15.96
mesenchymal stem cells (adipose derived), adipogenic induction, 00hr15min, biol rep3 : CNhs13424 ctss	1.33	17.72
mesenchymal stem cells (adipose derived), adipogenic induction, 00hr30min, biol rep2 : CNhs13426 ctss	1.33	11.28
Aortic smooth muscle cell response to IL1b, 05hr, biol rep1 (LK55) : CNhs13356 ctss	1.33	12.6
mesenchymal precursor cell - bone marrow, donor1 : CNhs12366 ctss	1.33	7.77
Anulus Pulposus Cell, donor2 : CNhs12064 ctss	1.33	7.29
spinal cord, adult, donor10258 : CNhs14222 ctss	1.33	27.17
Aortic smooth muscle cell response to IL1b, 00hr45min, biol rep1 (LK40) : CNhs13352 ctss	1.32	5.28
liver, adult, pool1 : CNhs10624 ctss	1.32	7.03
Fibroblast - Periodontal Ligament, donor4 (PL29) : CNhs12493 ctss	1.32	8.78
Retinal Pigment Epithelial Cells, donor1 : CNhs11338 ctss	1.31	15.09
Lymphatic Endothelial cells response to VEGFC, 07hr, biol rep3 (MM XXII - 15) : CNhs13290 ctss	1.31	13.99
Fibroblast - Cardiac, donor6 : CNhs12061 ctss	1.31	13.08
Skeletal Muscle Satellite Cells, donor2 : CNhs11964 ctss	1.31	9.86
Mesenchymal stem cells - adipose, donor0 : CNhs10844 ctss	1.3	13.03
Neural stem cells, donor2 : CNhs11384 ctss	1.3	9.11
Sebocyte, donor2 : CNhs11951 ctss	1.3	7.15
acute myeloid leukemia (FAB M2) cell line:Kasumi-1 : CNhs13502 ctss	1.3	9.41
Fibroblast - skin, normal donor1 (cytoplasmic fraction) : CNhs14560 ctss	1.3	9.95
H9 Embryoid body cells, melanocytic induction, day30, biol rep1 (H9EB-1 d30) : CNhs12903 ctss	1.29	14.39
Endothelial Cells - Lymphatic, donor1 : CNhs10865 ctss	1.29	10.08
Preadipocyte - omental, donor3 : CNhs12013 ctss	1.29	12.39
CD14+ monocytes - treated with BCG, donor2 : CNhs13475 ctss	1.28	10.25
malignant trichilemmal cyst cell line:DJM-1 : CNhs10730 ctss	1.28	8.3
Lymphatic Endothelial cells response to VEGFC, 05hr, biol rep2 (MM XIV - 13) : CNhs13170 ctss	1.28	5.53
Smooth Muscle Cells - Prostate, donor2 : CNhs11976 ctss	1.27	7.07
neurofibroma cell line:Hs 53.T : CNhs11854 ctss	1.27	7
Monocyte-derived macrophages response to LPS, 14hr, donor1 (t19 Subject1) : CNhs12929 ctss	1.27	2.54
Fibroblast - Dermal, donor6 : CNhs12059 ctss	1.26	10.25
squamous cell lung carcinoma cell line:RERF-LC-AI : CNhs14240 ctss	1.26	5.45
Melanocyte - dark, donor1 : CNhs12591 ctss	1.26	10.37
Lymphatic Endothelial cells response to VEGFC, 00hr45min, biol rep1 (MM XIX - 4) : CNhs13102 ctss	1.26	6.9
large cell lung carcinoma cell line:NCI-H460 : CNhs12806 ctss	1.26	9.86
Smooth Muscle Cells - Pulmonary Artery, donor1 : CNhs11089 ctss	1.24	10.57
Smooth Muscle Cells - Brachiocephalic, donor2 : CNhs11985 ctss	1.24	9.42
CD14+ monocytes - treated with B-glucan, donor3 : CNhs13495 ctss	1.24	11.46
Basophils, donor3 : CNhs12575 ctss	1.24	21.52
HES3-GFP Embryonic Stem cells, cardiomyocytic induction, day01, biol rep3 : CNhs13725 ctss	1.24	6.19
small intestine, adult, pool1 : CNhs10630 ctss	1.23	13.04
Mast cell, donor1 : CNhs12566 ctss	1.23	18.31
Smooth Muscle Cells - Aortic, donor1 : CNhs11085 ctss	1.23	9.24
normal intestinal epithelial cell line:FHs 74 Int : CNhs11950 ctss	1.22	13.47
CD14+ monocytes - treated with Group A streptococci, donor1 : CNhs13469 ctss	1.22	9.79
signet ring carcinoma cell line:NUGC-4 : CNhs11270 ctss	1.22	11.95
Aortic smooth muscle cell response to IL1b, 06hr, biol rep3 (LK60) : CNhs13586 ctss	1.21	12.73
Fibroblast - skin spinal muscular atrophy, donor3 : CNhs11912 ctss	1.21	9.17
Endothelial Cells - Microvascular, donor1 : CNhs11925 ctss	1.21	7.65
Fibroblast - Periodontal Ligament, donor6 (PLH3) : CNhs11996 ctss	1.2	7.96
gastric adenocarcinoma cell line:MKN1 : CNhs11737 ctss	1.2	9.79
Multipotent Cord Blood Unrestricted Somatic Stem Cells, donor1 : CNhs11350 ctss	1.2	7.19
lens epithelial cell line:SRA 01/04 : CNhs11750 ctss	1.2	7.18
Skeletal Muscle Satellite Cells, donor3 : CNhs12008 ctss	1.19	10.99
spindle cell sarcoma cell line:Hs 132.T : CNhs11857 ctss	1.19	6.8
Hep-2 cells treated with Streptococci strain 5448, biol rep3 : CNhs13497 ctss	1.19	10.44
Aortic smooth muscle cell response to FGF2, 01hr, biol rep3 (LK15) : CNhs13683 ctss	1.18	9.7
Aortic smooth muscle cell response to IL1b, 06hr, biol rep2 (LK59) : CNhs13378 ctss	1.17	8.94
Mesenchymal Stem Cells - Wharton's Jelly, donor1 : CNhs11057 ctss	1.16	10.73
CD14+ monocytes - treated with Salmonella, donor1 : CNhs13471 ctss	1.16	6.38
Small Airway Epithelial Cells, donor2 : CNhs11975 ctss	1.15	8.26
mesenchymal stem cells (adipose derived), adipogenic induction, 01hr00min, biol rep3 : CNhs13433 ctss	1.15	13.26
Lymphatic Endothelial cells response to VEGFC, 01hr00min, biol rep2 (MM XIV - 5) : CNhs13161 ctss	1.15	8.81
Smooth muscle cells - airway, asthmatic, donor3 : CNhs14186 ctss	1.15	12.05
Gingival epithelial cells, donor3 (GEA15) : CNhs11903 ctss	1.15	8.32
Mesenchymal Stem Cells - hepatic, donor2 : CNhs12730 ctss	1.14	7.72
endometrial carcinoma cell line:OMC-2 : CNhs11266 ctss	1.14	7.4
Trabecular Meshwork Cells, donor1 : CNhs11340 ctss	1.14	14.8
Aortic smooth muscle cell response to IL1b, 04hr, biol rep2 (LK53) : CNhs13376 ctss	1.14	10.81
Smooth Muscle Cells - Pulmonary Artery, donor2 : CNhs11989 ctss	1.13	16.95
Pancreatic stromal cells, donor1 : CNhs10877 ctss	1.13	12.16
Monocyte-derived macrophages response to LPS, 22hr, donor3 (t23 Subject3) : CNhs13333 ctss	1.13	9.01
acute myeloid leukemia (FAB M2) cell line:Kasumi-6 : CNhs13052 ctss	1.12	11.23
Monocyte-derived macrophages response to LPS, 08hr, donor2 (t16 Subject2) : CNhs13395 ctss	1.12	7.85
CD34+ Progenitors, donor2 : CNhs12205 ctss	1.12	22.42
epithelioid sarcoma cell line:HS-ES-2R : CNhs14239 ctss	1.12	4.48
bone marrow stromal cell line:StromaNKtert : CNhs11931 ctss	1.11	6.67
Nucleus Pulposus Cell, donor1 : CNhs10881 ctss	1.1	10.06
Endothelial Cells - Artery, donor2 : CNhs11977 ctss	1.1	9.63
Aortic smooth muscle cell response to FGF2, 02hr, biol rep2 (LK17) : CNhs13363 ctss	1.1	11
chorionic membrane cells, donor2 : CNhs12506 ctss	1.1	9.43
Preadipocyte - breast donor2 (cytoplasmic fraction) : CNhs14562 ctss	1.1	7.68
Prostate Stromal Cells, donor2 : CNhs11973 ctss	1.09	13.11
mesenchymal precursor cell - ovarian cancer right ovary, donor2 : CNhs12375 ctss	1.09	10.37
Hep-2 cells treated with Streptococci strain 5448, biol rep2 : CNhs13496 ctss	1.09	13.51
Tracheal Epithelial Cells, donor3 : CNhs12051 ctss	1.09	22.87
mesenchymal stem cells (adipose derived), undifferentiated control, biol rep1 : CNhs13692 ctss	1.09	16.58
mesenchymal precursor cell - ovarian cancer left ovary, donor3 : CNhs12376 ctss	1.09	13.51
Chondrocyte - de diff, donor1 : CNhs11923 ctss	1.08	9.76
Small Airway Epithelial Cells donor2 (cytoplasmic fraction) : CNhs14564 ctss	1.08	7.04
Aortic smooth muscle cell response to IL1b, 00hr30min, biol rep2 (LK38) : CNhs13371 ctss	1.08	6.85
hepatic mesenchymal tumor cell line:LI90 : CNhs11868 ctss	1.08	7.57
ARPE-19 EMT induced with TGF-beta and TNF-alpha, 07hr00min, biol rep3 : CNhs14525 ctss	1.08	16.21
Renal Glomerular Endothelial Cells, donor3 : CNhs12624 ctss	1.08	10.36
epidermoid carcinoma cell line:A431 : CNhs10743 ctss	1.08	4.61
mesenchymal precursor cell - ovarian cancer right ovary, donor3 (SOC-57-02) : CNhs12377 ctss	1.07	9.13
Smooth Muscle Cells - Umbilical artery, donor0 : CNhs10839 ctss	1.07	10.7
chorionic membrane cells, donor3 : CNhs12380 ctss	1.07	14.39
Smooth Muscle Cells - Colonic, donor3 : CNhs12007 ctss	1.06	11.43
Schwann Cells, donor3 : CNhs12621 ctss	1.05	10.01
HES3-GFP Embryonic Stem cells, cardiomyocytic induction, day00, biol rep1 (UH-1) : CNhs13694 ctss	1.05	14.21
HES3-GFP Embryonic Stem cells, cardiomyocytic induction, day09, biol rep3 : CNhs13733 ctss	1.05	12.09
Monocyte-derived macrophages response to LPS, 02hr30min, donor3 (t9 Subject3) : CNhs13182 ctss	1.05	6.3
Aortic smooth muscle cell response to FGF2, 05hr, biol rep2 (LK26) : CNhs13367 ctss	1.05	8.91
Lymphatic Endothelial cells response to VEGFC, 06hr, biol rep1 (MM XIX - 14) : CNhs13112 ctss	1.05	9.44
CD14+ monocytes - treated with Trehalose dimycolate (TDM), donor2 : CNhs13483 ctss	1.04	15.64
Hepatic Stellate Cells (lipocyte), donor3 : CNhs12627 ctss	1.04	9.16
Preadipocyte - visceral, donor2 : CNhs11982 ctss	1.04	8.31
mesenchymal stem cells (adipose derived), adipogenic induction, 12hr00min, biol rep1 : CNhs13612 ctss	1.04	13.48
H9 Embryoid body cells, melanocytic induction, day01, biol rep3 (H9EB-3 d1) : CNhs12909 ctss	1.04	11.41
Fibroblast - Villous Mesenchymal, donor1 : CNhs11343 ctss	1.04	17
Osteoblast - differentiated, donor3 : CNhs12035 ctss	1.03	23.8
CD14+ monocytes - treated with Candida, donor1 : CNhs13473 ctss	1.03	9.31
pleomorphic hepatocellular carcinoma cell line:SNU-387 : CNhs11933 ctss	1.03	9.6
Melanocyte, donor1 (MC+1) : CNhs12816 ctss	1.03	14.91
cholangiocellular carcinoma cell line:HuH-28 : CNhs11283 ctss	1.03	5.24
Aortic smooth muscle cell response to FGF2, 00hr30min, biol rep1 (LK7) : CNhs13341 ctss	1.02	14.86
Renal Proximal Tubular Epithelial Cell, donor1 : CNhs11330 ctss	1.02	13.76
leiomyoblastoma cell line:G-402 : CNhs11848 ctss	1.02	9.66
Aortic smooth muscle cell response to FGF2, 04hr, biol rep2 (LK23) : CNhs13365 ctss	1.02	10.92
Whole blood (ribopure), donor090309, donation1 : CNhs11675 ctss	1.01	29.43
Smooth Muscle Cells - Umbilical Artery, donor1 : CNhs11091 ctss	1.01	11.57
Hep-2 cells mock treated, biol rep2 : CNhs13500 ctss	1.01	9.95
Aortic smooth muscle cell response to IL1b, 02hr, biol rep3 (LK48) : CNhs13582 ctss	1.01	9.07
chronic myelogenous leukemia cell line:K562 ENCODE, biol rep3 : CNhs12336 ctss	1.01	8.39
Saos-2 osteosarcoma treated with ascorbic acid and BGP to induce calcification, 24hr, biol rep2 (A2 T12) : CNhs12872 ctss	1	4.52
Chondrocyte - de diff, donor2 : CNhs11372 ctss	1	15.54
Prostate Epithelial Cells, donor2 : CNhs11972 ctss	1	5.61
langerhans cells, migratory, donor3 : CNhs13547 ctss	0.98	17.67
Aortic smooth muscle cell response to IL1b, 02hr, biol rep2 (LK47) : CNhs13374 ctss	0.98	8.81
Keratocytes, donor1 : CNhs11337 ctss	0.98	10.43
Skeletal Muscle Cells, donor6 : CNhs12060 ctss	0.96	12.54
CD14+ monocytes - treated with Group A streptococci, donor2 : CNhs13532 ctss	0.96	14.44
serous adenocarcinoma cell line:SK-OV-3-R, biol rep1 : CNhs13099 ctss	0.96	8.6
Smooth Muscle Cells - Carotid, donor1 : CNhs11087 ctss	0.95	16.23
Fibroblast - Lung, donor3 : CNhs12029 ctss	0.95	8.1
Smooth Muscle Cells - Brain Vascular, donor2 : CNhs11900 ctss	0.95	12.97
Monocyte-derived macrophages response to LPS, 20hr, donor2 (t22 Subject2) : CNhs13401 ctss	0.94	7.06
glioblastoma cell line:A172, tech rep1 : CNhs11185 ctss	0.94	3.87
Fibroblast - Dermal, donor1 : CNhs12499 ctss	0.94	9.68
Macrophage - monocyte derived, donor2 : CNhs11899 ctss	0.94	15.44
mesenchymal precursor cell - adipose, donor2 : CNhs12364 ctss	0.93	10.28
Lymphatic Endothelial cells response to VEGFC, 03hr00min, biol rep2 (MM XIV - 10) : CNhs13166 ctss	0.93	12.41
Preadipocyte - subcutaneous, donor2 : CNhs11981 ctss	0.93	8.79
Smooth muscle cells - airway, asthmatic, donor4 : CNhs14187 ctss	0.91	9.12
Mesothelial Cells, donor1 : CNhs10850 ctss	0.9	10.85
Lymphatic Endothelial cells response to VEGFC, 01hr20min, biol rep1 (MM XIX - 6) : CNhs13104 ctss	0.9	6.32
leukemia, chronic megakaryoblastic cell line:MEG-01 : CNhs11859 ctss	0.9	7.8
mesenchymal precursor cell - ovarian cancer metastasis, donor3 : CNhs12378 ctss	0.9	10.52
Fibroblast - Dermal, donor3 : CNhs12028 ctss	0.9	8.97
Monocyte-derived macrophages response to LPS, 10hr, donor3 (t17 Subject3) : CNhs13327 ctss	0.89	2.68
Preadipocyte - subcutaneous, donor3 : CNhs12038 ctss	0.89	9.06
Smooth Muscle Cells - Subclavian Artery, donor3 : CNhs12048 ctss	0.88	8.77
Fibroblast - Periodontal Ligament, donor2 : CNhs11962 ctss	0.88	12.89
Melanocyte - dark, donor2 : CNhs12346 ctss	0.88	10.94
Esophageal Epithelial Cells, donor1 : CNhs11323 ctss	0.87	11.34
Meningeal Cells, donor2 : CNhs12080 ctss	0.87	10.9
Smooth Muscle Cells - Aortic, donor3 : CNhs11309 ctss	0.87	18.27
Myoblast, donor1 : CNhs10870 ctss	0.87	7.24
Smooth muscle cells - airway, asthmatic, donor2 : CNhs14184 ctss	0.87	6.94
tenocyte, donor3 : CNhs12641 ctss	0.87	13.41
Monocyte-derived macrophages response to LPS, 36hr, donor2 (t25 Subject2) : CNhs13404 ctss	0.86	6.03
Iris Pigment Epithelial Cells, donor1 : CNhs12596 ctss	0.86	11.32
Lymphatic Endothelial cells response to VEGFC, 02hr30min, biol rep1 (MM XIX - 9) : CNhs13107 ctss	0.86	7.71
ARPE-19 EMT induced with TGF-beta and TNF-alpha, 16hr00min, biol rep1 : CNhs14532 ctss	0.86	27.36
Aortic smooth muscle cell response to FGF2, 06hr, biol rep1 (LK28) : CNhs13348 ctss	0.85	17.87
Lymphatic Endothelial cells response to VEGFC, 02hr00min, biol rep2 (MM XIV - 8) : CNhs13164 ctss	0.85	9.34
Monocyte-derived macrophages response to LPS, 06hr, donor2 (t14 Subject2) : CNhs13393 ctss	0.85	4.24
Mesenchymal Stem Cells - adipose, donor3 : CNhs12922 ctss	0.85	11.83
Renal Epithelial Cells, donor3 : CNhs12732 ctss	0.84	8.76
Preadipocyte - breast, donor2 : CNhs11971 ctss	0.84	13.75
acute myeloid leukemia (FAB M5) cell line:THP-1 (thawed) : CNhs10724 ctss	0.83	4.17
Smooth muscle cells - airway, asthmatic, donor5 : CNhs14188 ctss	0.83	7.91
Melanocyte - dark, donor3 : CNhs12570 ctss	0.83	16.45
CD14+ monocytes - treated with B-glucan, donor2 : CNhs13489 ctss	0.82	10.69
Nucleus Pulposus Cell, donor3 : CNhs12063 ctss	0.81	9.49
Renal Mesangial Cells, donor1 : CNhs11333 ctss	0.81	17.61
Lens Epithelial Cells, donor2 : CNhs12568 ctss	0.81	11.48
Monocyte-derived macrophages response to LPS, 12hr, donor2 (t18 Subject2) : CNhs13397 ctss	0.81	6.49
Mammary Epithelial Cell, donor1 : CNhs11077 ctss	0.81	9.94
non-small cell lung cancer cell line:NCI-H1385 : CNhs12193 ctss	0.8	20.81
ARPE-19 EMT induced with TGF-beta and TNF-alpha, 07hr00min, biol rep2 : CNhs14524 ctss	0.8	17.56
mesenchymal precursor cell - ovarian cancer metastasis, donor1 : CNhs12374 ctss	0.8	10.63
mesenchymal precursor cell - ovarian cancer right ovary, donor4 : CNhs13096 ctss	0.8	12.74
Mesenchymal stem cells - umbilical, donor0 : CNhs12492 ctss	0.79	16.63
Renal Epithelial Cells, donor1 : CNhs11332 ctss	0.78	18.04
CD34 cells differentiated to erythrocyte lineage, biol rep2 : CNhs13553 ctss	0.78	13.07
Aortic smooth muscle cell response to IL1b, 01hr, biol rep2 (LK44) : CNhs13373 ctss	0.78	12.02
Fibroblast - skin normal, donor2 : CNhs11914 ctss	0.78	9.16
mesenchymal precursor cell - cardiac, donor3 : CNhs12370 ctss	0.78	10.73
Keratinocyte - epidermal, donor1 : CNhs11064 ctss	0.77	8.67
Smooth Muscle Cells - Bronchial, donor1 : CNhs11328 ctss	0.77	15.87
Mammary Epithelial Cell, donor3 : CNhs12032 ctss	0.77	21.47
Monocyte-derived macrophages response to LPS, 03hr00min, donor1 (t10 Subject1) : CNhs12924 ctss	0.76	2.29
Endothelial Cells - Microvascular, donor2 : CNhs11376 ctss	0.76	10.64
chronic myelogenous leukemia cell line:K562 : CNhs11250 ctss	0.76	14.99
Bronchial Epithelial Cell, donor7 : CNhs12642 ctss	0.75	8.75
myelodysplastic syndrome cell line:SKM-1 : CNhs11934 ctss	0.75	8.96
giant cell carcinoma cell line:Lu99B : CNhs10751 ctss	0.75	7.46
Keratinocyte - oral, donor1 : CNhs10879 ctss	0.74	10.46
Adipocyte - breast, donor1 : CNhs11051 ctss	0.73	11.63
Aortic smooth muscle cell response to IL1b, 00hr30min, biol rep1 (LK37) : CNhs13351 ctss	0.72	11.59
ARPE-19 EMT induced with TGF-beta and TNF-alpha, 42hr00min, biol rep2 : CNhs14539 ctss	0.72	5.05
Monocyte-derived macrophages response to LPS, 03hr00min, donor2 (t10 Subject2) : CNhs13388 ctss	0.72	6.85
Fibroblast - Aortic Adventitial, donor2 : CNhs11968 ctss	0.72	8.22
heart - tricuspid valve, adult : CNhs12857 ctss	0.72	10.77
Monocyte-derived macrophages response to udorn influenza infection, 02hr00min, donor4 (227 121:Ud 2h) : CNhs13640 ctss	0.71	12.15
Monocyte-derived macrophages response to LPS, 20hr, donor3 (t22 Subject3) : CNhs13332 ctss	0.71	11.03
glassy cell carcinoma cell line:HOKUG : CNhs11824 ctss	0.71	10.84
mesothelioma cell line:NCI-H2052 : CNhs13063 ctss	0.71	7.07
Keratinocyte - epidermal, donor3 : CNhs12031 ctss	0.7	7.64
Fibroblast - Conjunctival, donor1 : CNhs11339 ctss	0.7	28.12
Smooth Muscle Cells - Aortic, donor0 : CNhs10838 ctss	0.7	16.03
Endothelial Cells - Aortic, donor2 : CNhs11375 ctss	0.69	6.25
Smooth Muscle Cells - Internal Thoracic Artery, donor1 : CNhs11067 ctss	0.69	6.24
Smooth Muscle Cells - Uterine, donor1 : CNhs11921 ctss	0.69	10.38
osteosarcoma cell line:143B/TK^(-)neo^(R) : CNhs11279 ctss	0.69	4.14
Urothelial cells, donor0 : CNhs10843 ctss	0.69	6.66
K562 erythroblastic leukemia response to hemin, 06hr, biol rep3 : CNhs12799 ctss	0.68	29.08
Fibroblast - Periodontal Ligament, donor1 : CNhs10867 ctss	0.67	11.95
Aortic smooth muscle cell response to FGF2, 00hr00min, biol rep1 (LK1) : CNhs13339 ctss	0.67	12.1
Mallassez-derived cells, donor2 : CNhs13550 ctss	0.67	9.57
Cardiac Myocyte, donor2 : CNhs12350 ctss	0.67	7.38
Endothelial Cells - Lymphatic, donor3 : CNhs11906 ctss	0.67	12.38
Monocyte-derived macrophages response to LPS, 36hr, donor3 (t25 Subject3) : CNhs13335 ctss	0.67	8.34
langerhans cells, migratory, donor2 : CNhs13536 ctss	0.66	19.27
Aortic smooth muscle cell response to IL1b, 03hr, biol rep2 (LK50) : CNhs13375 ctss	0.66	8.96
CD34 cells differentiated to erythrocyte lineage, biol rep1 : CNhs13552 ctss	0.66	11.62
Preadipocyte - visceral, donor1 : CNhs11082 ctss	0.66	11.99
Smooth Muscle Cells - Tracheal, donor3 : CNhs12894 ctss	0.66	9.18
Aortic smooth muscle cell response to FGF2, 01hr, biol rep1 (LK13) : CNhs12741 ctss	0.65	10.38
CD14+ monocytes - treated with Candida, donor2 : CNhs13488 ctss	0.65	15.49
CD14+ monocytes - treated with Group A streptococci, donor3 : CNhs13492 ctss	0.64	7.03
Monocyte-derived macrophages response to LPS, 18hr, donor3 (t21 Subject3) : CNhs13331 ctss	0.63	8.83
Lymphatic Endothelial cells response to VEGFC, 00hr30min, biol rep1 (MM XIX - 3) : CNhs13101 ctss	0.62	14.97
basal cell carcinoma cell line:TE 354.T : CNhs11932 ctss	0.62	8.4
nasal epithelial cells, donor2 : CNhs12574 ctss	0.62	5.6
Renal Cortical Epithelial Cells, donor2 : CNhs12728 ctss	0.62	7.93
acute myeloid leukemia (FAB M5) cell line:THP-1 (fresh) : CNhs10722 ctss	0.61	7.37
Mesothelial Cells, donor3 : CNhs12012 ctss	0.6	11.1
Meningeal Cells, donor3 : CNhs12731 ctss	0.59	5.87
Perineurial Cells, donor2 : CNhs12590 ctss	0.59	10.92
Preadipocyte - visceral, donor3 : CNhs12039 ctss	0.58	9.18
Gingival epithelial cells, donor1 (GEA11) : CNhs11061 ctss	0.58	7.92
Smooth Muscle Cells - Tracheal, donor1 : CNhs11329 ctss	0.58	10.42
Fibroblast - Choroid Plexus, donor2 : CNhs12344 ctss	0.58	4.61
Prostate Stromal Cells, donor1 : CNhs10883 ctss	0.57	10.79
Smooth Muscle Cells - Umbilical Vein, donor1 : CNhs12597 ctss	0.57	11.33
Monocyte-derived macrophages response to LPS, 00hr45min, donor3 (t4 Subject3) : CNhs13177 ctss	0.57	12.55
Meningeal Cells, donor1 : CNhs11320 ctss	0.56	12
nasal epithelial cells, donor1, tech rep1 : CNhs12589 ctss	0.56	10.77
Aortic smooth muscle cell response to FGF2, 00hr45min, biol rep1 (LK10) : CNhs13343 ctss	0.56	12.8
Smooth Muscle Cells - Brachiocephalic, donor1 : CNhs11086 ctss	0.56	13.9
Gingival epithelial cells, donor2 (GEA14) : CNhs11896 ctss	0.55	9
mesenchymal stem cells (adipose derived), adipogenic induction, 02hr00min, biol rep2 : CNhs13604 ctss	0.54	13.08
Monocyte-derived macrophages response to LPS, 01hr40min, donor2 (t7 Subject2) : CNhs13385 ctss	0.54	6.52
Smooth Muscle Cells - Colonic, donor1 : CNhs10868 ctss	0.54	12.05
Myoblast, donor3 : CNhs11908 ctss	0.54	7.52
Monocyte-derived macrophages response to LPS, 22hr, donor1 (t23 Subject1) : CNhs12815 ctss	0.54	2.68
Mesenchymal Stem Cells - Vertebral, donor1 : CNhs10846 ctss	0.53	11.48
Smooth Muscle Cells - Aortic, donor2 : CNhs11305 ctss	0.53	22.89
Mesenchymal Stem Cells - amniotic membrane, donor1 : CNhs11349 ctss	0.53	13.3
Fibroblast - Villous Mesenchymal, donor3 : CNhs12920 ctss	0.52	8.87
mesenchymal precursor cell - ovarian cancer metastasis, donor2 : CNhs13093 ctss	0.52	8.35
Monocyte-derived macrophages response to LPS, 10hr, donor2 (t17 Subject2) : CNhs13396 ctss	0.51	5.66
Monocyte-derived macrophages response to LPS, 04hr, donor3 (t12 Subject3) : CNhs13185 ctss	0.51	4.1
Monocyte-derived macrophages response to LPS, 14hr, donor2 (t19 Subject2) : CNhs13398 ctss	0.51	9.18
Mesenchymal Stem Cells - bone marrow, donor4 : CNhs11316 ctss	0.51	8.84
Fibroblast - Aortic Adventitial, donor1 : CNhs10874 ctss	0.51	8.61
Anulus Pulposus Cell, donor1 : CNhs10876 ctss	0.5	9.53
Mast cell - stimulated, donor1 : CNhs11073 ctss	0.49	8.87
Fibroblast - Gingival, donor2 : CNhs11961 ctss	0.49	10.07
Monocyte-derived macrophages response to LPS, 22hr, donor2 (t23 Subject2) : CNhs13402 ctss	0.49	7.36
Smooth Muscle Cells - Esophageal, donor1 : CNhs11324 ctss	0.49	19.02
Lymphatic Endothelial cells response to VEGFC, 04hr, biol rep1 (MM XIX - 12) : CNhs13110 ctss	0.47	14.19
Lymphatic Endothelial cells response to VEGFC, 05hr, biol rep1 (MM XIX - 13) : CNhs13111 ctss	0.47	7.45
Monocyte-derived macrophages response to LPS, 03hr30min, donor2 (t11 Subject2) : CNhs13389 ctss	0.44	3.99
mesothelioma cell line:ACC-MESO-4 : CNhs11264 ctss	0.43	3.86
Mallassez-derived cells, donor3 : CNhs13551 ctss	0.43	10.35
mesenchymal precursor cell - ovarian cancer left ovary, donor4 : CNhs13094 ctss	0.41	4.98
Smooth Muscle Cells - Intestinal, donor1 : CNhs12595 ctss	0.41	15.03
Fibroblast - Gingival, donor1 : CNhs10866 ctss	0.41	10
Monocyte-derived macrophages response to LPS, 24hr, donor2 (t24 Subject2) : CNhs13403 ctss	0.41	8.98
Aortic smooth muscle cell response to FGF2, 02hr, biol rep3 (LK18) : CNhs13572 ctss	0.41	8.54
Monocyte-derived macrophages response to LPS, 02hr30min, donor2 (t9 Subject2) : CNhs13387 ctss	0.4	9.56
Synoviocyte, donor1 : CNhs11068 ctss	0.39	6.08
Hep-2 cells treated with Streptococci strain JRS4, biol rep3 : CNhs13499 ctss	0.38	10.77
nasal epithelial cells, donor1, tech rep2 : CNhs12554 ctss	0.38	11.6
Bronchial Epithelial Cell, donor1 : CNhs11327 ctss	0.37	11.99
Mesenchymal stem cells - hepatic, donor0 : CNhs10845 ctss	0.36	8.53
Fibroblast - Mammary, donor1 : CNhs11348 ctss	0.35	15.4
mature adipocyte, donor4 : CNhs12562 ctss	0.33	15.74
leiomyoma cell line:15425 : CNhs11724 ctss	0.33	9.47
Aortic smooth muscle cell response to FGF2, 06hr, biol rep2 (LK29) : CNhs13368 ctss	0.32	12.46
mesenchymal precursor cell - ovarian cancer left ovary, donor1 : CNhs12372 ctss	0.32	7.96
Smooth Muscle Cells - Umbilical Vein, donor2 : CNhs12569 ctss	0.29	11.69
Mammary Epithelial Cell, donor2 : CNhs11382 ctss	0.29	10.17
Hep-2 cells mock treated, biol rep3 : CNhs13501 ctss	0.24	8.19
Smooth Muscle Cells - Tracheal, donor2 : CNhs12567 ctss	0.23	9.54
acute myeloid leukemia (FAB M5) cell line:THP-1 (revived) : CNhs10723 ctss	0.22	3.8
Cardiac Myocyte, donor3 : CNhs12571 ctss	0.13	10.23
Lens Epithelial Cells, donor3 : CNhs12572 ctss	0.12	11.86
Fibroblast - Pulmonary Artery, donor1 : CNhs10878 ctss	0.11	7.94
promyelocytes/myelocytes PMC, donor2 : CNhs12525 ctss	0	16.47
Smooth Muscle Cells - Carotid, donor2 : CNhs11986 ctss	0	19.59
promyelocytes/myelocytes PMC, donor1 : CNhs12520 ctss	0	9.54
ARPE-19 EMT induced with TGF-beta and TNF-alpha, 06hr00min, biol rep2 : CNhs14520 ctss	0	23.15
ARPE-19 EMT induced with TGF-beta and TNF-alpha, 24hr00min, biol rep2 : CNhs14536 ctss	0	10.8
ARPE-19 EMT induced with TGF-beta and TNF-alpha, 24hr00min, biol rep3 : CNhs14537 ctss	0	12.98
Smooth Muscle Cells - Coronary Artery, donor1 : CNhs11088 ctss	0	12.54
Smooth Muscle Cells - Coronary Artery, donor2 : CNhs11987 ctss	0	3.17
Smooth Muscle Cells - Aortic, donor0 (cytoplasmic fraction) : CNhs12401 ctss	0	5.11
blood, adult, pool1 : CNhs11761 ctss	0	28.74
Fibroblast - skin, normal donor2 (cytoplasmic fraction) : CNhs14561 ctss	0	8.75
Sebocyte, donor1 : CNhs10847 ctss	0	10.34
Bronchial Epithelial Cell, donor3 : CNhs12623 ctss	0	0
Neutrophils, donor2 : CNhs11959 ctss	0	5.98
Neutrophils, donor1 : CNhs10862 ctss	0	3.75
neutrophil PMN, donor2 : CNhs12526 ctss	0	0
neutrophil PMN, donor1 : CNhs12522 ctss	0	0
Smooth Muscle Cells - Prostate, donor3 : CNhs11910 ctss	0	9.94
Schwann Cells, donor2 : CNhs12345 ctss	0	4.38
CD133+ stem cells - cord blood derived, pool1 : CNhs12545 ctss	0	9.6
Myoblast differentiation to myotubes, day12, control donor3 : CNhs14585 ctss	0	8.61
CD14+ monocytes - treated with Candida, donor3 : CNhs13494 ctss	0	10.83
Smooth Muscle Cells - Subclavian Artery, donor2 : CNhs11990 ctss	0	7.96
Myoblast differentiation to myotubes, day10, control donor3 : CNhs14584 ctss	0	12.85
Myoblast differentiation to myotubes, day06, Duchenne Muscular Dystrophy donor2 : CNhs14601 ctss	0	24.21
Small Airway Epithelial Cells, donor1 : CNhs10884 ctss	0	9.92
Myoblast differentiation to myotubes, day04, Duchenne Muscular Dystrophy donor3 : CNhs14609 ctss	0	7.16
K562 erythroblastic leukemia response to hemin, 00hr00min, biol rep2 : CNhs12684 ctss	0	53.59
Myoblast differentiation to myotubes, day01, control donor2 : CNhs14568 ctss	0	23.22
Myoblast differentiation to myotubes, day00, control donor3 : CNhs14577 ctss	0	16.21
Monocyte-derived macrophages response to udorn influenza infection, 24hr00min, donor4 (227 121:Ud 24h) : CNhs13643 ctss	0	0
Monocyte-derived macrophages response to udorn influenza infection, 24hr00min, donor1 (868 121:Ud 24h) : CNhs13557 ctss	0	38.24
leiomyosarcoma cell line:Hs 5.T : CNhs12192 ctss	0	0
Monocyte-derived macrophages response to udorn influenza infection, 07hr00min, donor3 (536 119:Ud 7h) : CNhs13561 ctss	0	6.31
Monocyte-derived macrophages response to udorn influenza infection, 02hr00min, donor3 (536 119:Ud 2h) : CNhs13651 ctss	0	23.71
Monocyte-derived macrophages response to udorn influenza infection, 02hr00min, donor1 (868 121:Ud 2h) : CNhs13555 ctss	0	17.48
K562 erythroblastic leukemia response to hemin, 00hr15min, biol rep3 : CNhs12787 ctss	0	0
Aortic smooth muscle cell response to FGF2, 01hr, biol rep2 (LK14) : CNhs13362 ctss	0	16.45
Monocyte-derived macrophages response to mock influenza infection, 00hr00min, donor4 (227 121:MI 0h) : CNhs13638 ctss	0	20.29
Aortic smooth muscle cell response to FGF2, 00hr45min, biol rep3 (LK12) : CNhs13571 ctss	0	16.11
Monocyte-derived macrophages response to mock influenza infection, 00hr00min, donor2 (150 120:MI 0h) : CNhs13645 ctss	0	19.58
Aortic smooth muscle cell response to FGF2, 00hr45min, biol rep2 (LK11) : CNhs13361 ctss	0	6.38
Monocyte-derived macrophages response to mock influenza infection, 00hr00min, donor1 (868 121:MI 0h) : CNhs13637 ctss	0	17.63
Monocyte-derived macrophages response to LPS, 36hr, donor1 (t25 Subject1) : CNhs12933 ctss	0	2.41
Monocyte-derived macrophages response to LPS, 24hr, donor1 (t24 Subject1) : CNhs12932 ctss	0	5.52
Monocyte-derived macrophages response to LPS, 20hr, donor1 (t22 Subject1) : CNhs12931 ctss	0	2.74
Monocyte-derived macrophages response to LPS, 18hr, donor2 (t21 Subject2) : CNhs13400 ctss	0	7.36
Aortic smooth muscle cell response to FGF2, 00hr30min, biol rep2 (LK8) : CNhs13360 ctss	0	17.84
Monocyte-derived macrophages response to LPS, 16hr, donor2 (t20 Subject2) : CNhs13399 ctss	0	4.84
Monocyte-derived macrophages response to LPS, 16hr, donor1 (t20 Subject1) : CNhs12930 ctss	0	0
Aortic smooth muscle cell response to FGF2, 00hr00min, biol rep3 (LK3) : CNhs13567 ctss	0	7.02
Monocyte-derived macrophages response to LPS, 14hr, donor3 (t19 Subject3) : CNhs13329 ctss	0	7.88
Monocyte-derived macrophages response to LPS, 10hr, donor1 (t17 Subject1) : CNhs12928 ctss	0	13.12
Aortic smooth muscle cell response to FGF2, 00hr00min, biol rep2 (LK2) : CNhs13358 ctss	0	10.25
Monocyte-derived macrophages response to LPS, 08hr, donor1 (t16 Subject1) : CNhs12927 ctss	0	4.3
substantia nigra - adult, donor10196 : CNhs13803 ctss	0	65.53
Monocyte-derived macrophages response to LPS, 07hr, donor3 (t15 Subject3) : CNhs13325 ctss	0	0
Monocyte-derived macrophages response to LPS, 07hr, donor2 (t15 Subject2) : CNhs13394 ctss	0	7.07
Aortic smooth muscle cell response to FGF2, 04hr, biol rep1 (LK22) : CNhs13346 ctss	0	16.02
Monocyte-derived macrophages response to LPS, 06hr, donor3 (t14 Subject3) : CNhs13187 ctss	0	0
Monocyte-derived macrophages response to LPS, 06hr, donor1 (t14 Subject1) : CNhs12925 ctss	0	6.3
Monocyte-derived macrophages response to LPS, 05hr, donor1 (t13 Subject1) : CNhs13155 ctss	0	0
Monocyte-derived macrophages response to LPS, 04hr, donor2 (t12 Subject2) : CNhs13391 ctss	0	3.59
Monocyte-derived macrophages response to LPS, 04hr, donor1 (t12 Subject1) : CNhs13154 ctss	0	4.25
Monocyte-derived macrophages response to LPS, 03hr30min, donor1 (t11 Subject1) : CNhs13153 ctss	0	0
Monocyte-derived macrophages response to LPS, 02hr30min, donor1 (t9 Subject1) : CNhs13152 ctss	0	5.43
Monocyte-derived macrophages response to LPS, 02hr00min, donor2 (t8 Subject2) : CNhs13386 ctss	0	7.18
Monocyte-derived macrophages response to LPS, 02hr00min, donor1 (t8 Subject1) : CNhs13151 ctss	0	0
Monocyte-derived macrophages response to LPS, 01hr40min, donor1 (t7 Subject1) : CNhs13150 ctss	0	0
Monocyte-derived macrophages response to LPS, 01hr00min, donor1 (t5 Subject1) : CNhs13148 ctss	0	0
Monocyte-derived macrophages response to LPS, 00hr45min, donor2 (t4 Subject2) : CNhs13382 ctss	0	10.01
Amniotic Epithelial Cells, donor2 : CNhs12098 ctss	0	28.19
Monocyte-derived macrophages response to LPS, 00hr45min, donor1 (t4 Subject1) : CNhs13147 ctss	0	0
Alveolar Epithelial Cells, donor3 : CNhs12119 ctss	0	6.26
Alveolar Epithelial Cells, donor1 : CNhs11325 ctss	0	14.5
granulocyte macrophage progenitor, donor2 : CNhs12524 ctss	0	27.35
K562 erythroblastic leukemia response to hemin, day04, biol rep1 : CNhs12474 ctss	0	52.26
Monocyte-derived macrophages response to LPS, 00hr30min, donor1 (t3 Subject1) : CNhs13146 ctss	0	10.61
granulocyte macrophage progenitor, donor3 : CNhs12528 ctss	0	22.27
Monocyte-derived macrophages response to LPS, 00hr15min, donor1 (t2 Subject1) : CNhs13145 ctss	0	0
Monocyte-derived macrophages response to LPS, 00hr00min, donor1 (t1 Subject1) : CNhs11941 ctss	0	5.99
K562 erythroblastic leukemia response to hemin, 00hr45min, biol rep2 : CNhs12688 ctss	0	22.79
mesothelioma cell line:Mero-14, tech rep1 : CNhs13065 ctss	0	8.98
Mesothelial Cells, donor2 : CNhs12197 ctss	0	6.1
Mesenchymal Stem Cells - umbilical, donor3 : CNhs12127 ctss	0	12.35
Mesenchymal Stem Cells - hepatic, donor1 : CNhs11346 ctss	0	18.31
Aortic smooth muscle cell response to IL1b, 02hr, biol rep1 (LK46) : CNhs13354 ctss	0	21.27
Mesenchymal Stem Cells - amniotic membrane, donor2 : CNhs12104 ctss	0	10.4
mesenchymal stem cells (adipose derived), adipogenic induction, day14, biol rep2 : CNhs13631 ctss	0	9.5
K562 erythroblastic leukemia response to hemin, 01hr20min, biol rep2 : CNhs12690 ctss	0	17.78
K562 erythroblastic leukemia response to hemin, 06hr, biol rep1 : CNhs12469 ctss	0	80.71
Adipocyte - omental, donor2 : CNhs12067 ctss	0	14.01
mesenchymal stem cells (adipose derived), adipogenic induction, day04, biol rep2 : CNhs13623 ctss	0	16.81
Lymphatic Endothelial cells response to VEGFC, 03hr00min, biol rep1 (MM XIX - 10) : CNhs13108 ctss	0	7.11
mesenchymal stem cells (adipose derived), adipogenic induction, day01, biol rep1 : CNhs13615 ctss	0	0
COBL-a rinderpest(-C) infection, 48hr, biol rep2 : CNhs14445 ctss	0	12.61
mesenchymal stem cells (adipose derived), adipogenic induction, 03hr00min, biol rep2 : CNhs13610 ctss	0	0
mesenchymal stem cells (adipose derived), adipogenic induction, 02hr30min, biol rep2 : CNhs13607 ctss	0	7.23
mesenchymal stem cells (adipose derived), adipogenic induction, 02hr00min, biol rep3 : CNhs13605 ctss	0	3.09
K562 erythroblastic leukemia response to hemin, 06hr, biol rep2 : CNhs12697 ctss	0	28.16
mesenchymal stem cells (adipose derived), adipogenic induction, 01hr40min, biol rep2 : CNhs13601 ctss	0	16.04
mesenchymal stem cells (adipose derived), adipogenic induction, 01hr40min, biol rep1 : CNhs13600 ctss	0	16.98
mesenchymal stem cells (adipose derived), adipogenic induction, 01hr20min, biol rep3 : CNhs13599 ctss	0	21.54
mesenchymal stem cells (adipose derived), adipogenic induction, 01hr20min, biol rep2 : CNhs13598 ctss	0	11.13
common myeloid progenitor CMP, donor2 : CNhs12523 ctss	0	113.39
mesenchymal precursor cell - ovarian cancer right ovary, donor1 : CNhs12373 ctss	0	10.17
Lens Epithelial Cells, donor1 : CNhs12342 ctss	0	4.33
tridermal teratoma cell line:HGRT : CNhs11828 ctss	0	1.93
mesenchymal precursor cell - ovarian cancer metastasis, donor4 : CNhs13097 ctss	0	7.24
Corneal Epithelial Cells, donor1 : CNhs11336 ctss	0	14.57
Hepatic Sinusoidal Endothelial Cells, donor3 : CNhs12625 ctss	0	22.94
acute myeloid leukemia (FAB M5) cell line:THP-1 (cytoplasmic fraction) : CNhs14556 ctss	0	1.08
mesenchymal precursor cell - bone marrow, donor3 : CNhs13098 ctss	0	12.46
Melanocyte - light, donor3 : CNhs12033 ctss	0	22.24
medial temporal gyrus, adult, donor10258, tech rep2 : CNhs14552 ctss	0	70.88
K562 erythroblastic leukemia response to hemin, 24hr, biol rep1 : CNhs12471 ctss	0	22.57
Eosinophils, donor2 : CNhs12548 ctss	0	5.27
Eosinophils, donor3 : CNhs12549 ctss	0	0
Esophageal Epithelial Cells, donor3 : CNhs12622 ctss	0	0
Fibroblast - Cardiac, donor2 : CNhs11378 ctss	0	9.61
Fibroblast - Choroid Plexus, donor3 : CNhs12620 ctss	0	5.87
Fibroblast - Gingival, donor4 (GFH2) : CNhs10848 ctss	0	16.63
Fibroblast - Lymphatic, donor2 : CNhs12082 ctss	0	11.88
Aortic smooth muscle cell response to FGF2, 05hr, biol rep3 (LK27) : CNhs13575 ctss	0	18.52
Fibroblast - Mammary, donor2 : CNhs12103 ctss	0	20.6
Fibroblast - Mammary, donor3 : CNhs12128 ctss	0	8.59
Fibroblast - Periodontal Ligament, donor3 : CNhs11907 ctss	0	9.7
Renal Epithelial Cells, donor2 : CNhs12088 ctss	0	14.61
K562 erythroblastic leukemia response to hemin, 02hr30min, biol rep2 : CNhs12693 ctss	0	36.9
promyelocytes/myelocytes PMC, donor3 : CNhs12529 ctss	0	0
Monocyte-derived macrophages response to LPS, 07hr, donor1 (t15 Subject1) : CNhs12926 ctss	0	0
