# Supplementary material for: Identification of antisense long noncoding RNAs that function as SINEUPs in human cells
Source: Sci Rep. 2016 Sep 20;6:33605. doi: 10.1038/srep33605 (PMC5028707; doi:10.1038/srep33605)
Supplement: Supplementary Dataset 5 [file srep33605-s6.xls]

## Sheet: Sheet1
Name	Sequence
Cloning primers
H07D062A22_L_BamHI	GAAGGATCCGGCCTCAAGCCCAGCGC
H07D062A22_R_AflII	TCTCTTAAGAGATAGGGTCTAGCTCTG
H013051F04_L_BamHI	GAAGGATCCTGTCGGGCTGGGGGCTCC
H013051F04_r_AflII	TCTCTTAAGGGTAAAGATAGGGTCCAGCTC
AS-ITFG2_predL_XhoI	GAACTCGAGCTGCACAGATCCAGGCTGT
AS-ITFG2_predR_HindIII	TCTAAGCTTCCTGGTCCAAAATCCCAGAT
R12A_5_int	CCTCTCTTCCCTCTCCGCCTCCCCCTTCCCCCCCTCGCGATAAGAAGACCCGGCGGCAGGAGAGGGGATGAAGATGGCGGACGCGAAG
R12A_5_ext_AgeI	AGGACCGGTACTCATAGAAACATTCACACACCCCCTGCCTCCCCTCTCTTCCCTCTCCGCCTC
ITFG2_5_int	GCTCTGGCGGCTGTCGCGACGGGGGTTCAGGGAATATTTACTGGGCCTCTCCGCTCCCTCTGCTCTTGGAGGTGCCATGAGGTCAGTTAGCTACGTG
ITFG2_5_ext_AgeI	AGGACCGGTGGAGGAAGAGGCAGAGATTGGAGGTTCAGGCAGTGACGTAACTTGCTGCC
3_STOP_FLAG_HindIII	TTAGGTGGCCTTCCGCTCTGGCGGCTGTCGCGAC
R12A_deltaFRAM_R_AFlII	GGACAACTTAAGACTGTGTGTGTCAATAA
L_FRAM_EcoRV	AAGAAGGATATCCCCAGCACAGTGGCTCA
R_FRAM_HindIII	GAAGAGAAGCTTAAGAGATAGGGTCTAGCTCTGTCG
qPCR primers
qR12A_L	ACCAGGCTTGCATTGATGAC
qR12A_R	GGAAGCTGCTGCATGTAGTG
qAS-R12A_L	CCAGAAGCTGTCAGGGAAAA
qAS-R12A_R	CTTGACCCTTAGAGCCACGA
qITFG2_L	GAAACTGCTGGAGACCAAGC
qITFG2_R	GGTAGAGCGTTTGGTGAAGC
qAS-ITFG2_L	CCTAGGGCCTCTCCATCATT
qAS-ITFG2_R	GGCCACAAGACAGAGCAGAT
SINEB2_L	GAGGTCAGAAGAGGGCATTG
SINEB2_R	CACAGGACCAGTGTTTGGAA
GFP F	GCCCGACAACCACTACCTGAG
GFP R	CGGCGGTCACGAACTCCAG
