# Supplementary material for: Identification of antisense long noncoding RNAs that function as SINEUPs in human cells
Source: Sci Rep. 2016 Sep 20;6:33605. doi: 10.1038/srep33605 (PMC5028707; doi:10.1038/srep33605)
Supplement: Supplementary Dataset 6 [file srep33605-s7.xls]

## Sheet: Sheet1
Figure	lane	p-value
1D	2	0.0392284
	3	0.0344394
	4	0.0255521
2A	1	0.0220555
	2	0.00270476
2C	1	0.0392284
	2	0.0344394
	3	0.0255521
2E	1	0.0212124
	2	0.00404516
	3	0.0043882
3E	2	0.015
	3	0.006
4C	2	0.0286663
	3	0.0533771
	4	0.0219534
	5	0.0132542
